# Supplementary material for: Pharmacologic and endotoxic reprogramming of renal vasodilatory, inflammatory, and apoptotic blemishes in weaning preeclamptic rats
Source: Sci Rep. 2025 Mar 8;15:8137. doi: 10.1038/s41598-025-87586-4 (PMC11890745; doi:10.1038/s41598-025-87586-4)
Supplement: Supplementary file 1 — Supplementary Information 1. [file 41598_2025_87586_MOESM1_ESM.xlsx]

## Sheet: Mother Proteinuria
Mothers Proteinuria (gestational Day 18) expressed in mg/dl
	Non-PE Mothers	PE Mothers	Losartan Mothers	Pioglitazone Mothers
rat1	53	209	50	106
rat2	134	246	108	146
rat3	119	213	175	159
rat4	77	204	76	216
rat5	145	335	151	182
rat6	84	274	195	150
rat7	80	210	130	58
rat8	37	269	58	65
rat9	80	536	159
rat10	88	330
rat11
Mean	89.7	282.6	122.444	135.25
SEM	10.7435	32.0611	17.481	19.5309

## Sheet: Mother blood pressure
	Blood pressure in mmhg
	Control Mothers				PE Mothers				Losartan Mothers				Pioglitazone Mothers
	Day 14	Day 16	Day 18	Day20	Day 14	Day 16	Day 18	Day20	Day 14	Day 16	Day 18	Day20	Day 14	Day 16	Day 18	Day20
rat1	102.087	107.462	100.456	107.72	115.17	137.235	158.843	141.494	115.72	114.473	119.925	107.03	103.4	128.037	124.203	124.447
rat2	108	91.655	105.25	106.04	102.6	134.783	142.725	139.436	94.6225	112.713	124.18	128	111.246	121.096	146.97	136.1
rat3	118.443	113.24	114.417	115.043	106.33	143.208	143.373	138.186	110.307	137.99	139.733	123.7	114.638	132.097	122.087	127.027
rat4	115.24	106.38	117.7	110.873	115.16	138.55	133.53	142.02	97.9	120.74	126.167	124.225	107.183	146.95	128.173	132.54
rat5	102.62	114.693	116.523	119.35	114.245	132.08	131.787	129.57	102.57	118.323	118.98	125.045	98.63	108.956	103.37	115.87
rat6	113.569	107.247	107.917	109.66	107.853	145.02	144.153	152.497	117.996	134.887	128.28	99.67	119.443	123.037	112.48	119.87
rat7	110.98	111.28	110.275	105.217	115	121.47	140.213	135.173	108.386	123.963	134.482	105.803	103.29	129.887	111.32	122.117
rat8	105.465	114.24	108.72	115.26	112.405	149.79	148.99	131.7	99.42	124.897	118.31	83.51	111.325	97.65	95.6735	99.83
rat9	108.38	113.32	112.4	115.51	114.83	146.89	139.403	136.2
rat10	95.82	98.62	106.59	110.83	100.66	124.74	129.553	143.866
rat11	103.69	93.09	107.32	110.27	118.39	138.2	132.177	133.378
rat 12	103.88	104.585	95.26	116.755	97.82	129.93	138.95	126.79
rat 13					119.66	149	140.2	144.738
Mean	107.348	106.318	108.569	111.877	110.779	137.761	140.3	138.081	105.865	123.498	126.257	112.123	108.644	123.464	118.034	122.225
SEM	1.84772	2.31739	1.86336	1.28988	1.94432	2.50027	2.19552	1.9437	3.02547	3.20164	2.71858	5.5729	2.40938	5.29641	5.64662	3.95146

## Sheet: CASP3 COLLECTIVE Tubules (%are
Weaning mothers Collective CASPASE -3 TUBULES (dilution 1:300) ( Threshold 0-190) %Area
	Control Mother					PE Mother					Control/LPS Mother					PE/LPS Mother					PE/ LOS Mother					LPS/ PE/ LOS Mother					PE/ PIO Mother					LPS/PE/ PIO Mother
Field	3W CM10	3W CM2	VC 3W CM4	VC 3W CM5	VC 3W CM10	3WMO8	VC 3WMO10	VC 3W MO6	VC 3W M07	VC 3W MO9	LPS 3W CM2	LPS 3W CM3	LPS 3W CM8	LPS 3WCM4	VC LPS 3W CM2	LPS 3w MO1	LPs 3w MO8	LPS 3W MO3	VC LPS 3W MO8	VC LPS 3WMO3	3WLOMO3	3wLOMO5	3WLOMO7	3W LOMO9	3WLOMO2	LPS LOMO1	LPS LOMO4	LPS LOMO11	LPS 3w LOMO12	LPS 3w LOMO13	3w PM10	3W PM3	3W PM1	3W PM5	3W PM6	LPS 3W PM5	LPS 3W PM2	LPS 3W PM10	LPS 3W PM11	LPS 3W PM12
Average	6.25843	20.7457	3.03336	9.29586	5.92635	35.7522	34.1908	28.168	43.3878	34.3195	34.197	29.6748	27.1403	12.3501	23.0593	6.65387	12.6193	16.538	7.81233	29.6508	19.6982	23.5632	2.37708	1.36629	17.0563	10.9819	45.5983	10.4242	4.30433	5.32042	3.57909	20.2945	10.6219	17.433	10.7805	5.2385	17.6003	2.07636	20.9954	19.1271
SEM	2.04635	2.53968	0.527866	1.41973	1.4177	2.70921	4.54657	1.56334	4.46293	2.9465	3.17908	3.25419	3.94781	1.72084	1.77497	1.17576	2.08455	4.48397	1.95791	4.46305	4.28487	2.65666	0.538346	1.10834	3.89135	2.46717	5.27918	1.22147	2.35652	1.1601	1.6655	4.19302	2.71722	4.01667	3.41183	1.59984	3.50782	0.454387	4.80863	2.94307
	Control Mother	PE Mother		Control/LPS Mother	PE/LPS Mother		PE/ LOS Mother			LPS/PE/ LOS Mother			PE/ PIO Mother			LPS/PE/ PIO Mother
Average	9.05193	35.1637		25.2843	14.6549		12.8122			15.3258			12.5418			13.0075
SEM	3.08706	2.43496		3.70407	4.14369		4.58756			7.68407			2.92528			3.88714

## Sheet: TLR4 COLLECTIVE glomeru (%are
Weaning mothers Collective TLR4 glomerulus (dilution 1:300) ( Threshold 0-190) %Area
	Control Mother					PE Mother					Control/LPS Mother					PE/LPS Mother					PE/ LOS Mother					LPS/ PE/ LOS Mother					PE/ PIO Mother					LPS/PE/ PIO Mother
Field	3W CM10	3W CM2	VC 3W CM8	VC 3W CM5	VC 3W CM10	3WMO8	VC 3WMO10	VC 3W MO6	VC 3W M07	VC 3W MO9	LPS 3W CM2	LPS 3W CM3	LPS 3W CM8	LPS 3WCM4	VC LPS 3W CM2	LPS 3w MO2	LPs 3w MO8	vc LPS 3W MO2	VC LPS 3W MO8	VC LPS 3WMO3	3WLOMO3	3wLOMO5	3WLOMO7	3W LOMO9	3WLOMO2	LPS LOMO1	LPS LOMO4	LPS LOMO11	LPS 3w LOMO12	LPS 3w LOMO13	3w PM10	3W PM3	3W PM1	3W PM5	3W PM6	LPS 3W PM5	LPS 3W PM2	LPS 3W PM10	LPS 3W PM11	LPS 3W PM12
Average	1.0735	4.33693	5.90839	11.3717	4.9865	24.2412	17.0432	46.8848	39.9693	8.4171	19.5397	18.9397	17.9337	20.5216	11.9213	9.83559	7.29271	5.2835	15.4008	11.7865	8.77975	14.7258	2.78829	1.60275	15.9962	12.1689	18.4262	5.66625	7.93562	2.45978	2.98125	12.2104	14.3378	12.8047	9.437	1.88	21.9161	2.38218	13.4559	5.45077
SEM	0.396671	0.728271	1.3918	2.04172	1.40094	5.87349	3.03014	7.77512	5.32459	2.64691	4.12645	5.01976	2.72829	4.69484	1.74212	1.70612	3.65579	2.33966	2.00447	2.04426	3.09012	2.12288	1.26651	0.46529	3.47212	3.51585	3.19584	0.555115	1.93111	0.883362	1.04587	2.76495	2.88636	3.90367	1.69627	0.768248	3.58725	0.576838	3.35567	1.22044
	Control Mother	PE Mother		Control/LPS Mother	PE/LPS Mother		PE/ LOS Mother			LPS/PE/ LOS Mother			PE/ PIO Mother			LPS/PE/ PIO Mother
Average	5.5354	27.3111		17.7712	9.91982		8.77855			9.33135			10.3542			9.01698
SEM	1.67104	7.1246		1.52161	1.75968		2.95668			2.76918			2.0065			3.83253

## Sheet: CASP3 COLLECTIVE glomeru (%a (2
Weaning mothers Collective CASPASE -3 glomerulus (dilution 1:300) ( Threshold 0-190) %Area
	Control Mother					PE Mother					Control/LPS Mother					PE/LPS Mother					PE/ LOS Mother					LPS/ PE/ LOS Mother					PE/ PIO Mother					LPS/PE/ PIO Mother
Field	3W CM10	3W CM2	VC 3W CM4	VC 3W CM5	VC 3W CM10	3WMO8	VC 3WMO10	VC 3W MO6	VC 3W M07	VC 3W MO9	LPS 3W CM2	LPS 3W CM3	LPS 3W CM8	LPS 3WCM4	VC LPS 3W CM2	LPS 3w MO1	LPs 3w MO8	LPS 3W MO3	VC LPS 3W MO8	VC LPS 3WMO3	3WLOMO3	3wLOMO5	3WLOMO7	3W LOMO9	3WLOMO2	LPS LOMO1	LPS LOMO4	LPS LOMO11	LPS 3w LOMO12	LPS 3w LOMO13	3w PM10	3W PM3	3W PM1	3W PM5	3W PM6	LPS 3W PM5	LPS 3W PM2	LPS 3W PM10	LPS 3W PM11	LPS 3W PM12
Average	3.14275	6.54336	7.19614	5.857	0.210818	15.6647	23.3616	22.6584	17.4897	12.6754	19.0201	12.5919	12.5767	5.83125	13.5445	12.0806	8.30479	2.73629	9.72791	2.96913	11.6105	7.98033	6.025	10.8772	9.14422	7.46556	14.8345	5.8981	8.6053	5.67267	0.20325	11.0283	14.0463	9.1523	6.88086	1.907	10.0777	4.7027	10.6584	10.297
SEM	0.746507	1.89845	2.07312	1.57983	0.132019	3.60864	4.764	4.66973	3.41673	2.47798	5.4059	2.11427	2.55275	1.96523	3.71513	4.63182	1.99884	0.971526	2.97066	0.412963	2.27361	1.16908	1.48889	3.87036	2.56635	2.1531	2.98752	1.9853	2.32296	1.09873	0.179777	3.30461	2.6142	1.7088	1.01144	0.623	2.66444	1.90423	3.02921	2.25323
	Control Mother	PE Mother		Control/LPS Mother	PE/LPS Mother		PE/ LOS Mother			LPS/PE/ LOS Mother			PE/ PIO Mother			LPS/PE/ PIO Mother
Average	4.59001	18.37		12.7129	7.16373		9.12745			8.49522			8.2622			7.52857
SEM	1.29392	2.04729		2.09598	1.86077		1.0042			1.67287			2.33189			1.7825

## Sheet: TLR4 COLLECTIVE Tubules (%are
Weaning mothers Collective Toll like receptor 4 TUBULES (dilution 1:300) ( Threshold 0-190) %Area
	Control Mother					PE Mother					Control/LPS Mother					PE/LPS Mother					PE/ LOS Mother					LPS/ PE/ LOS Mother					PE/ PIO Mother					LPS/PE/ PIO Mother
Field	VC 3W CM5	3W CM2	VC3WCM8	3W CM8	VC 3W CM10	3WMO8	VC 3WMO10	VC 3W MO6	VC 3W M07	VC 3W MO9	LPS 3W CM2	LPS 3W CM3	LPS 3W CM8	LPS VC 3WCM4	VC LPS 3W CM2	LPS 3w MO1	vc LPs 3w MO1	LPS 3W MO2	VC LPS 3W MO2	LPS 3WMO3	3WLOMO3	3wLOMO5	3WLOMO7	3W LOMO9	3WLOMO2	LPS LOMO1	LPS LOMO4	LPS LOMO11	LPS 3w LOMO12	LPS 3w LOMO13	3w PM10	3W PM3	3W PM1	3W PM5	3W PM6	LPS 3W PM5	LPS 3W PM2	LPS 3W PM10	LPS 3W PM11	LPS 3W PM12
Average	2.1972	0.0942222	2.27391	0.938111	0.601	6.77108	0	26.8248	18.0863	0	33.1718	34.2812	17.8172	16.2465	12.4182	17.4409	0	17.9773	12.3176	26.6389	6.96833	6.58233	0.93	0.1158	18.8655	9.16329	15.9799	6.02331	4.62027	1.48543	0.571111	19.4783	10.4881	14.3249	14.8417	12.8453	21.5766	0.633778	9.11833	1.1732
SEM	0.824575	0.0476797	0.454433	0.273356	0.159857	1.69885	0.515719	5.38802	4.79886	1.04869	2.58742	5.74075	3.34806	2.18682	4.168	4.56337	1.66924	3.10834	3.03839	6.58392	1.93128	1.40103	0.485516	0.0788416	4.64773	3.45172	4.14888	2.0875	1.58614	0.708512	0.121924	4.58928	2.35849	3.34863	3.7432	3.88955	5.31087	0.138846	1.97882	0.59808
	Control Mother	PE Mother		Control/LPS Mother	PE/LPS Mother		PE/ LOS Mother			LPS/PE/ LOS Mother			PE/ PIO Mother			LPS/PE/ PIO Mother
Average	1.22089	10.3365		22.787	14.8749		6.69239			7.45444			11.9408			9.06946
SEM	0.43564	5.28358		4.55494	4.37266		3.35209			2.46286			3.18036			3.9

## Sheet: TLR4 Indvidual Tubules (%area)
Weaning Mothers Toll like receptor 4 (dilution 1:300) tubules ( Threshold 0-190) %Area
	Control Mother					PE Mother					Control/LPS Mother					PE/LPS Mother					PE/ LOS Mother					LPS/ PE/ LOS Mother					PE/ PIO Mother					LPS/PE/ PIO Mother
Field	VC 3W CM5	3W CM2	VC3WCM8	3W CM8	VC 3W CM10	3WMO8	VC 3WMO10	VC 3W MO6	VC 3W M07	VC 3W MO9	LPS 3W CM2	LPS 3W CM3	LPS 3W CM8	LPS VC 3WCM4	VC LPS 3W CM2	LPS 3w MO1	vc LPs 3w MO1	LPS 3W MO2	VC LPS 3W MO2	LPS 3WMO3	3WLOMO3	3wLOMO5	3WLOMO7	3W LOMO9	3WLOMO2	LPS LOMO1	LPS LOMO4	LPS LOMO11	LPS 3w LOMO12	LPS 3w LOMO13	3w PM10	3W PM3	3W PM1	3W PM5	3W PM6	LPS 3W PM5	LPS 3W PM2	LPS 3W PM10	LPS 3W PM11	LPS 3W PM12
1	0.091	0.159	4.046	0.015	0.348	10.521	2.812	4.805	13.657	1.352	28.453	40.768	31.18	9.396	6.895	12.855	1.475	16.165	1.864	60.307	10.713	8.736	3.686	0.072	49.6	4.087	28.487	6.433	8.253	0.866	0.068	20.082	2.144	0.55	0.792	4.999	56.418	1.264	18.616	0.008
2	4.777	0.431	4.374	0.067	0.781	13.389	0.701	5.261	8.426	1.004	17.474	41.154	18.11	6.123	6.662	7.354	1.566	25.532	14.256	11.945	0.355	1.988	1.036	0.019	27.858	5.428	7.493	2.916	18.05	1.065	0.203	6.365	8.302	7.636	2.279	24.951	8.452	0.837	7.194	0.744
3	1.118	0.002	1.883	0.806	1.643	11.488	1.639	11.606	0.267	6.174	35.973	46.339	34.38	12.691	6.073	10.085	13.515	14.92	8.606	12.713	14.654	8.838	0.009	0.816	14.729	6.255	24.035	18.684	0.814	0.783	0.158	2.148	8.181	11.747	0.934	2.959	34.068	0.816	5.832	0.744
4	0.06	0.011	1.417	0.176	0.933	4.789	2.075	60.841	9.299	6.266	36.378	32.915	18.413	21.458		19.752	3.39	12.387	2.372	7.303	16.158	2.704	0.27	0.005	24.354	3.624	7.414	2.164	0.806	0.08	0.819	0.047	13.556	9.968	14.566	0.696	8.593	0.823	14.071	0.032
5	0.148	0.176	1.578	2.226	0.392	1.676	0.889	47.874	38.946	2.786	31.767	67.318	14.104	25.415		6.359	3.544	29.518	3.032	33.856	2.561	7.045	0.989	0.124	32.321	9.033	10.702	3.336	0.234	0.793	0.82	4.284	3.763	28.399	1.971	9.654	4.407	0.261	4.163	0.053
6	1.568	0.03	0.351	1.83	0.602	1.036	0.111	54.238	16.313	0.156	33.085	30.684		20.03	17.928	7.646	6.22	28.179	36.079	8.427	1.493	3.231	0.027	0.004	8.554	29.484	40.236	0.03	0.134	1.147	0.758	25.762	26.85	23.283	19.885	12.237	31.077	0.798	0.701	0.61
7	0.358	0.017	0.293	0.571	0.101	6.793	2.169	10.828	4.651	8.317	32.604	2.579	6.071	22.241		32.007	9.01	12.123	23.027	51.721	3.02	13.494	0.493	0.007	7.495	6.232	3.418	0.014	2.576	5.664	1.093	18.661	19.104	3.559	24.197	9.234	3.467	0.805	16.059	0.743
8	1.503	0.013	0.8	1.061	0.107	1.601	4.769	41.98	9.981	4.983	23.491	15.955	20.854	17.292	5.955	13.91		4.994	12.283	36.531	5	2.346		0.008	5.547		6.049	1.019	5.402		0.807	39.344	2.162	36.512	11.782	13.294	17.751	0.093	8.404	1.065
9	4.713	0.009	3.337	1.691	0.502	1.441		28.414	46.373		35.113	15.102	12.06	3.716	30.996	47			8.399	42.12	1.805	10.859		0.077	15.678		15.985	2.749	7.289		0.414	45.694	1.944	18.748	20.872	37.584	18.264	0.007	20.773	1.328
10	7.636		3.574			21.466		26.125	44.519		50.605	27.106		17.573					14.844	1.466	5.107			0.026	2.519			24.756	2.954			6.029	15.575	7.744	35.165		44.523		3.577	6.405
11			3.36			1.593		10.632	24.175		39.947	57.173	5.183	22.777					10.732		2.625							3.573	4.311			27.74	18.63	9.428	30.816		10.323		0.36
12						8.188		33.464	0.429												20.129							2.947				37.584	5.646						9.67
13						4.043		12.655																				9.682
Average	2.1972	0.0942222	2.27391	0.938111	0.601	6.77108		26.8248	18.0863		33.1718	34.2812	17.8172	16.2465	12.4182	17.4409		17.9773	12.3176	26.6389	6.96833	6.58233	0.93	0.1158	18.8655	9.16329	15.9799	6.02331	4.62027	1.48543	0.571111	19.4783	10.4881	14.3249	14.8417	12.8453	21.5766	0.633778	9.11833	1.1732
SEM	0.824575	0.0476797	0.454433	0.273356	0.159857	1.69885	0.515719	5.38802	4.79886	1.04869	2.58742	5.74075	3.34806	2.18682	4.168	4.56337	1.66924	3.10834	3.03839	6.58392	1.93128	1.40103	0.485516	0.0788416	4.64773	3.45172	4.14888	2.0875	1.58614	0.708512	0.121924	4.58928	2.35849	3.34863	3.7432	3.88955	5.31087	0.138846	1.97882	0.59808
	Control Mother	PE Mother		Control/LPS Mother	PE/LPS Mother		PE/ LOS Mother			LPS/PE/ LOS Mother			PE/ PIO Mother			LPS/PE/ PIO Mother
Average	1.22089	17.2274		22.787	18.5937		6.69239			7.45444			11.9408			9.06946
SEM	0.43564	5.80493		4.55494	2.96961		3.35209			2.46286			3.18036			3.9

## Sheet: CASP3 Indvidual Tubules (%area)
Weaning Mothers CASPASE -3 (dilution 1:300) tubules ( Threshold 0-190) %Area
	Control Mother					PE Mother					Control/LPS Mother					PE/LPS Mother					PE/ LOS Mother					LPS/ PE/ LOS Mother					PE/ PIO Mother					LPS/PE/ PIO Mother
Field	3W CM10	3W CM2	VC 3W CM4	VC 3W CM5	VC 3W CM10	3WMO8	VC 3WMO10	VC 3W MO6	VC 3W M07	VC 3W MO9	LPS 3W CM2	LPS 3W CM3	LPS 3W CM8	LPS 3WCM4	VC LPS 3W CM2	LPS 3w MO1	LPs 3w MO8	LPS 3W MO3	VC LPS 3W MO8	VC LPS 3WMO3	3WLOMO3	3wLOMO5	3WLOMO7	3W LOMO9	3WLOMO2	LPS LOMO1	LPS LOMO4	LPS LOMO11	LPS 3w LOMO12	LPS 3w LOMO13	3w PM10	3W PM3	3W PM1	3W PM5	3W PM6	LPS 3W PM5	LPS 3W PM2	LPS 3W PM10	LPS 3W PM11	LPS 3W PM12
1	1.129	27.478	4.722	4.639	1.847	46.783	30.005	26.403	47.058	28.561	31.305	29.242	53.313	11.061	29.284	3.669	11.512	11.81	2.214	5.459	53.835	14.983	0.008	1.309	41.672	31.699	63.027	9.182	5.27	1.248	3.171	34.511	23.072	17.662	25.817	5.519	2.775	3.381	44.71	40.809
2	1.276	10.551	4.596	11.725	1.237	31.366	20.106	31.526	60.771	21.519	23.174	21.469	49.433	13.454	19.095	5.303	11.966	14.921	5.07	5.61	9.649	31.131	0.816	0.399	44.277	0.989	64.683	5.152	1.493	8.785	0.629	19.365	14.585	15.529	11.596	5.186	2.647	0.649	43.216	16.357
3	0.236	23.126	3.617	8.103	1.511	39.825	28.468	36.916	17.648	22.886	42.938	46.258	4.523	13.053	36.158	3.767	16.616	5.416	4.255	7.894	13.715	37.612	4.599	0.003	25.594	10.954	67.901	9.163	0.44	8.29	2.923	30.387	9.897	31.769	1.176	6.116	2.448	1.564	10.389	13.7
4	10.596	7.017	4.213	16.207	1.674	37.488	42.938	22.833	42.986	27.757	33.294	40.86	18.211	9.699	23.777	5.631	8.659	7.472	2.423	14.155	37.834	18.089	5.638	0.847	14.091	25.979	54.484	10.042	1.715	6.165	9.858	39.173	28.295	36.475	0.056	1.417	5.985	0.725	9.205	10.416
5	11.465	20.077	1.936	1.343	0.669	41.919	20.937	26.52	38.718	35.31	41.717	50.686	35.243	14.108	24.581	12.668	6.322	36.855	3.81	21.284	33.135	40.432	0.383	0.01	11.712	11.307	34.13	7.384	2.078	3.568	2.164	34.449	15.436	7.526	0.193	1.342	11.403	3.806	9.664	3.324
6	12.781	31.399	0.171	15.575	3.775	46.721	52.189	23.089	47.509	45.815	44.331	24.883	44.392	7.743	25.304	5.408	3.36	48.189	11.308	36.453	45.06	16.927	0.267	15.712	13.131	2.296	33.402	9.134	3.31	7.415	17.954	13.253	10.486	8.225	0.108	6.066	2.711	1.92	29.989	3.919
7	6.326	33.536	5.961	2.333	5.962	32.622	37.209	23.142	57.53	16.351	50.732	26.273	42.754	12.816	22.944	18.757	3.697	0.03	26.855	38.825	26.314	29.17	0.125	0.001	7.163	5.762	58.079	6.353	22.721	14.386	1.57	30.244	5.72	3.393	1.546	15.033	36.003	1.875	21.793	12.543
8		19.601	2.051	1.943	3.811	43.254	18.049	19.091	61.207	26.474	52.021	22.586	16.973	2.814	10.424	2.404	20.062	0.008	23.107	19.185	16.804	13.535	1.796	0.411	17.605	1.775	42.211	14.335	0.379	1.843	0.312	0.031	4.489	4.032	3.168	1.229	19.059	5.236	49.832	22.402
9		27.367	2.087	16.207	16.744	21.525	18.168	24.559	43.953	46.628	39.641	36.837	10.909	8.404	26.253	6.787	23.969	18.695	8.041	32.116	3.652	22.519	3.143	0.007	6.774	11.088	35.732	10.286	1.333	1.608	0.281	8.274	2.235	4.743	16.952		14.55	0.574	46.462	35.533
10		24.394	1.088	8.667	7.714	19.944	53.693	38.74	59.109	45.697	40.945	34.069	5.308	18.009	14.225	6.076	27.617	18.554	3.183	40.655	1.202	22.063	2.405	0.005	12.78	1.34	37.015	14.756		3.078	0.432	8.041	1.089	2.028	9.073		38.281	0.833	9.5	19.541
11		15.805	2.925	6.452	17.992	23.712	64.191	33.294	83.327	21.686	24.756	39.212	32.023	24.69	27.338	2.587	17.274	19.968	4.326	69.31	3.942	11.835	3.606	0.102	7.219	1.453	10.917	18.879		6.368	0.076	5.511	1.537	4.406	5.482		38.456	2.277	3.798	20.576
12		8.597		11.578	15.967	47.868	24.337	35.195	53.399	37.305	35.152	46.917	47.401		16.495	9.017	30.265		7.447	55.306	14.353	22.76	4.011	0.063	2.658	10.697				1.091				8.248	33.197		22.994		8.938	17.827
13				12.225	9.269	31.752		21.325	20.452	50.201	20.386	11.549	39.719		19.614	1.548	6.554		5.83	50.918	18.494	31.605	4.105	0.257		21.652								11.565	31.783		33.936		1.567	32.696
14				13.145	7.149			31.379	37.224	54.01	53.693	18.888	36.641		27.338	5.333	13.208		0.072	40.031	36.358	47.096		0.002		17.211								4.613			17.852		4.872	18.137
15					0.714			28.508	20.067	24.314	18.678	7.229	19.033			10.853	15.809		9.244	32.047	0.707	11.835				10.526								48.862			14.905
16					3.305				26.961	28.717	17.633	17.839	10.998				9.063			15.474	0.117	18.894												38.949
17					1.408				19.673	50.201	10.953		12.211				0.904			19.341		10.089												48.336
18													9.441				0.291
Average	6.25843	20.7457	3.03336	9.29586	5.92635	35.7522	34.1908	28.168	43.3878	34.3195	34.197	29.6748	27.1403	12.3501	23.0593	6.65387	12.6193	16.538	7.81233	29.6508	19.6982	23.5632	2.37708	1.36629	17.0563	10.9819	45.5983	10.4242	4.30433	5.32042	3.57909	20.2945	10.6219	17.433	10.7805	5.2385	17.6003	2.07636	20.9954	19.1271
SEM	2.04635	2.53968	0.527866	1.41973	1.4177	2.70921	4.54657	1.56334	4.46293	2.9465	3.17908	3.25419	3.94781	1.72084	1.77497	1.17576	2.08455	4.48397	1.95791	4.46305	4.28487	2.65666	0.538346	1.10834	3.89135	2.46717	5.27918	1.22147	2.35652	1.1601	1.6655	4.19302	2.71722	4.01667	3.41183	1.59984	3.50782	0.454387	4.80863	2.94307
	Control Mother	PE Mother		Control/LPS Mother	PE/LPS Mother		PE/ LOS Mother			LPS/PE/ LOS Mother			PE/ PIO Mother			LPS/PE/ PIO Mother
Average	9.05193	35.1637		25.2843	14.6549		12.8122			15.3258			12.5418			13.0075
SEM	3.08706	2.43496		3.70407	4.14369		4.58756			7.68407			2.92528			3.88714

## Sheet: CASP3 Indvidual glomeru (%area)
Weaning Mothers CASPASE -3 (dilution 1:300) Glomerulus ( Threshold 0-190) %Area
	Control Mother					PE Mother					Control/LPS Mother					PE/LPS Mother					PE/ LOS Mother					LPS/ PE/ LOS Mother					PE/ PIO Mother					LPS/PE/ PIO Mother
Field	3W CM10	3W CM2	VC 3W CM4	VC 3W CM5	VC 3W CM10	3WMO8	VC 3WMO10	VC 3W MO6	VC 3W M07	VC 3W MO9	LPS 3W CM2	LPS 3W CM3	LPS 3W CM8	LPS 3WCM4	VC LPS 3W CM2	LPS 3w MO1	LPs 3w MO8	LPS 3W MO3	VC LPS 3W MO8	VC LPS 3WMO3	3WLOMO3	3wLOMO5	3WLOMO7	3W LOMO9	3WLOMO2	LPS LOMO1	LPS LOMO4	LPS LOMO11	LPS 3w LOMO12	LPS 3w LOMO13	3w PM10	3W PM3	3W PM1	3W PM5	3W PM6	LPS 3W PM5	LPS 3W PM2	LPS 3W PM10	LPS 3W PM11	LPS 3W PM12
1	2.431	0.363	0.024	0.428	1.507	10.938	22.89	9.873	0.287	15.796	3.621	0.735	0.664	0.896	0.146	6.619	2.652	0.434	3.285	3.725	10.628	3.578	5.005	0.027	20.798	2.271	14.04	2.938	2.996	1.935	0.015	6.59	3.354	15.766	6.356	1.284	2.309	0.076	3.884	14.843
2	7.494	3.907	0.059	1.555	0.018	9.714	72.854	8.977	14.089	7.078	1.582	7.193	2.031	0.6	6.364	9.832	10.561	7.5	0.333	4.42	4.425	12.729	0.01	3.53	4.385	0.793	6.17	1.084	2.171	5.93	0.047	2.124	1.017	15.515	7.241	2.53	2.984	0.025	1.194	16.483
3	0.95	10	0.616	1.976	0.001	19.96	10.486	10.731	21.416	6.503	3.699	18.947	2.931	0.753	10.69	1.68	2.377	0.93	0.519	2.069	6.109	3.098	0.251	5.146	6.725	5.398	28.695	1.454	2.107	1.136	0.742	15.134	4.464	11.802	8.284		2.133	20.196	2.487	6.145
4	3.367	1.75	1.012	0.508	0.126	14.544	15.126	8.249	22.361	7.836	0.472	17.683	3.057	7.308	2.715	3.465	3.216	1.691	1.51	4.514	13.131	11.931	0.711	4.969	1.318	15.122	8.298	1.783	2.482	2.239	0.009	8.413	15.002	13.28	3.014		3.677	2.018	3.532	3.535
5	2.859	12.517	0.03	1.435	0.06	11.624	10.935	36.335	5.182	8.993	1.661	4.577	3.689	2.709	0.081	0.992	7.227	2.459	26.866	1.925	4.581	6.592	12.359	0.13	1.946	4.114	4.358	5.74	1.307	1.822		3.714	5.751	5.969	8.948		11.627	0.507	5.935	11.47
6	1.855	1.822	0.673	2.448	0.032	10.622	16.601	13.966	2.486	2.206	5.19	3.762	2.348	4.534	3.35	0.106	2.757	1.2	11.144	1.756	2.253	7.634	7.155	0.038	9.427	13.126	7.842	5.608	17.483	1.013		5.059	2.558	13.037	3.905		10.769	6.481	8.316	5.115
7	2.078	1.469	2.649	1.377	0.005	6.308	17.742	32.797	33.202	7.892	27.655	21.662	5.348	9.965	5.156	39.439	1.228	4.94	11.646	1.987	27.513	9.541	11.189	13.783	4.818	6.99	10.365	11.1	8.976	14.073		37.831	19.857	4.317	10.418		7.32	3.004	17.36	23.5
8	0.254	5.327	10.239	6.287	0.216	7.002	27.864	18.287	30.827	18.476	41.437	13.866	13.329	5.526	0.305	28.818	10.805		7.266	3.357	10.69	3.845	4.029	34.437	10.459	1.144	4.244	2.268	19.164	3.835		9.577	21.769	0.782			13.114	2.077	27.925	6.289
9	8.671	7.4	12.249	2.855	0.231	8.081	14.504	15.286	23.536	21.352	35.65	5.549	12.791	8.262	30.496	17.774	1.204		10.194		10.935	2.883	9.219	22.734	22.422	18.232	23.333	5.438	11.902	5.232		15.946	22.413	3.34			7.732	6.428	11.087	5.293
10	3.154	0.63	9.595	2.678	0.119	41.959	26.44	51.725	34.101	7.137	27.135	17.924	21.907	1.765	4.138		3.063		5.426		25.804	14.755	10.322	23.978			40.288	21.568	17.465	9.044		5.895	22.488	7.715			8.906	6.215	24.864
11	0.559	0.434	11.889	8.156	0.004	40.374	16.601	43.016	11.978	15.859	29.385	21.838	32.984	0.324	41.487		11.348		28.818		10.121	9.144					8.217			5.594			13.685				36.125
12	4.041	9.116	14.009	17.203		6.851	40.985		10.411	32.977	2.753	5.29	11.994	0.479	14.986		22.405				13.136	10.034					18.14			5.2			27.166				14.237
13		26.441	11.673	12.035			10.673				0.595	24.183	31.893	0.265	27.055		23.083										18.858			4.414			23.078
14		10.431	26.029	9.884							2.953	13.078	23.965	1.809	17.005		14.341													13.796
15				19.03							52.874		7.577	20.447	39.194															9.827
16											67.66		12.334	27.658
17													8.465
18													29.074
Average	3.14275	6.54336	7.19614	5.857	0.210818	15.6647	23.3616	22.6584	17.4897	12.6754	19.0201	12.5919	12.5767	5.83125	13.5445	12.0806	8.30479	2.73629	9.72791	2.96913	11.6105	7.98033	6.025	10.8772	9.14422	7.46556	14.8345	5.8981	8.6053	5.67267	0.20325	11.0283	14.0463	9.1523	6.88086	1.907	10.0777	4.7027	10.6584	10.297
SEM	0.746507	1.89845	2.07312	1.57983	0.132019	3.60864	4.764	4.66973	3.41673	2.47798	5.4059	2.11427	2.55275	1.96523	3.71513	4.63182	1.99884	0.971526	2.97066	0.412963	2.27361	1.16908	1.48889	3.87036	2.56635	2.1531	2.98752	1.9853	2.32296	1.09873	0.179777	3.30461	2.6142	1.7088	1.01144	0.623	2.66444	1.90423	3.02921	2.25323
	Control Mother	PE Mother		Control/LPS Mother	PE/LPS Mother		PE/ LOS Mother			LPS/PE/ LOS Mother			PE/ PIO Mother			LPS/PE/ PIO Mother
Average	4.59001	18.37		12.7129	7.16373		9.12745			8.49522			8.2622			7.52857
SEM	1.29392	2.04729		2.09598	1.86077		1.0042			1.67287			2.33189			1.7825

## Sheet: TLR4 Indvidual glomeru (%a 
Weaning Mothers TLR4 (dilution 1:300) Glomerulus ( Threshold 0-190) %Area
	Control Mother					PE Mother					Control/LPS Mother					PE/LPS Mother					PE/ LOS Mother					LPS/ PE/ LOS Mother					PE/ PIO Mother					LPS/PE/ PIO Mother
Field	3W CM10	3W CM2	VC 3W CM8	VC 3W CM5	VC 3W CM10	3WMO8	VC 3WMO10	VC 3W MO6	VC 3W M07	VC 3W MO9	LPS 3W CM2	LPS 3W CM3	LPS 3W CM8	LPS 3WCM4	VC LPS 3W CM2	LPS 3w MO2	LPs 3w MO8	vc LPS 3W MO2	VC LPS 3W MO8	VC LPS 3WMO3	3WLOMO3	3wLOMO5	3WLOMO7	3W LOMO9	3WLOMO2	LPS LOMO1	LPS LOMO4	LPS LOMO11	LPS 3w LOMO12	LPS 3w LOMO13	3w PM10	3W PM3	3W PM1	3W PM5	3W PM6	LPS 3W PM5	LPS 3W PM2	LPS 3W PM10	LPS 3W PM11	LPS 3W PM12
1	1.788	3.646	5.468	10.671	4.546	18.229	10.901	67.083	14.045	3.027	30.657	17.892	19.672	6.551	18.752	2.084	27.976	0.159	22.994	8.811	9.436	10.144	1.049	5.302	15.133	4.435	14.292	6.531	11.179	0.752	1.649	21.816	34.727	12.772	0.586	8.859	9.329	0.544	13.019	1.944
2	0.054	1.892	1.241	7.517	10.496	17.842	14.214	56.265	47.129	3.823	27.455	3.687	19.435	1.302	12.858	2.253	6.296	0.694	18.003	17.615	0.943	13.043	7.165	1.625	27.737	4.189	14.807	4.039	19.913	0.236	0.931	8.816	17.278	5.071	6.604	1.069	31.199	4.314	10.29	3.115
3	0.015	6.633	0.237	4.368	6.316	54.193	21.504	9.489	19.145	8.304	49.191	50.116	10.252	4.683	7.191	23.813	9.715	28.725	15.632	19.805	3.711	19.218	1.689	3.295	5.28	2.385	18.505	7.168	2.497	5.555	0.028	18.172	7.906	5.251	16.953	0.43	4.335	5.019	27.26	6.286
4	1.496	2.391	2.987	14.84	20.412	23.207	18.605	64.628	55.541	1.192	9.446	55.39	8.201	59.811	12.689	6.263	1.278	3.624	21.197	21.577	16.352	3.186	1.275	0.889	17.549	6.557	9.706	3.104	1.051	1.275	0.338	12.104	4.889	0.647	7.991	0.388	6.217	5.358	16.868	13.259
5	0.004	4.981	1.992	1.761	1.277	48.408	28.787	50.854	18.985	5.347	0.915	5.589	18.986	1.924	15.482	20.802	1.814	2.691	11.357	2.346	3.797	8.866	8.052	1.712	20.282	3.056	15.87	7.363	0.919	3.588	0.034	0.923	30.173	1.774	17.095	0.122	26.114	1.781	19.339	3.605
6	0.053	1.139	8.606	11.951	2.38	28.177	4.707	70.332	15.346	0.549	4.09	8.24	11.962	16.92	5.309	6.562	3.421	2.479	14.846	6.278	3.204	17.845	0.144	3.519	38.864	38.248	14.405	5.087	1.164	0.119	1.211	32.824	15.636	5.873	9.127	0.243	17.103	2.222	20.042	1.383
7	1.119	1.88	4.59	16.571	0.025	0.672	7.883	34.449	48.258	9.557	10.258	14	17.272	11.571	11.168	4.858	0.549	0.744	14.209	3.948	3.281	10.919	0.144	0.703	19.289	26.167	22.628	6.907	18.424	7.757	0.741	9.031	8.01	4.816	15.276	2.669	25.714	1.155	0.283	4.755
8	0.251	4.636	14.338	8.365	1.431	60.848	15.077	53.658	24.126	10.757	38.494	7.958	9.132	17.876		15.29		1.273	4.968	11.631	18.143	26.322		0.191	0.215	16.135	20.79	5.131	5.378	0.983	2.905	10.583	5.97	32.386	6.241	3.324	51.139	1.148	0.546	15.853
9	2.358	5.824	5.762	13.427	1.638	14.804	31.711	57.375	54.348	29.264	9.377	1.718	36.708	42.084		8.397		3.092		17.749	2.488	19.649		0.599	0.427	1.611	44.412		11.024	1.873	5.738	6.329	22.134	42.205	8.08	2.134	22.245	0.698		2.153
10	1.122	5.943	6.896	24.246	9.388	3.277		5.163	63.032	12.351	11.927	23.201	22.419	12.915		15.734		3.325		14.036	1.104	18.066		0.756	11.961	15.629	8.847		5.281		8.452	2.134	5.356	26.691	6.417	0.741	34.461	3.868		7.046
11	0.037	7.21	1.038		1.837	1.036		6.952	65.446		14.888	24.104	12.283	26.039		6.692		3.56		5.856	5.29			0.215	19.221	15.446			17.734		2.514	11.582	11.187	4.337		0.701	24.827	0.097		2.601
12	4.585	2.848	10.111		1.073	20.202		86.37	37.946		4.945	15.381	37.952	12.628		7.566		13.036			37.608			0.427					4.552		11.234		8.787	11.833			10.421			5.008
13		10.56	9.74		0.017				56.254		42.005		8.864	42.839		15.212													4.047								21.805			3.852
14		1.134	0.705		7.085						19.908			30.16		19.013
15			0.405		0.628											3.999
16			0.966		11.235											1.101
17			22.936													7.566
18			8.333
Average	1.0735	4.33693	5.90839	11.3717	4.9865	24.2412	17.0432	46.8848	39.9693	8.4171	19.5397	18.9397	17.9337	20.5216	11.9213	9.83559	7.29271	5.2835	15.4008	11.7865	8.77975	14.7258	2.78829	1.60275	15.9962	12.1689	18.4262	5.66625	7.93562	2.45978	2.98125	12.2104	14.3378	12.8047	9.437	1.88	21.9161	2.38218	13.4559	5.45077
SEM	0.396671	0.728271	1.3918	2.04172	1.40094	5.87349	3.03014	7.77512	5.32459	2.64691	4.12645	5.01976	2.72829	4.69484	1.74212	1.70612	3.65579	2.33966	2.00447	2.04426	3.09012	2.12288	1.26651	0.46529	3.47212	3.51585	3.19584	0.555115	1.93111	0.883362	1.04587	2.76495	2.88636	3.90367	1.69627	0.768248	3.58725	0.576838	3.35567	1.22044
	Control Mother	PE Mother		Control/LPS Mother	PE/LPS Mother		PE/ LOS Mother			LPS/PE/ LOS Mother			PE/ PIO Mother			LPS/PE/ PIO Mother
Average	5.5354	27.3111		17.7712	9.91982		8.77855			9.33135			10.3542			9.01698
SEM	1.67104	7.1246		1.52161	1.75968		2.95668			2.76918			2.0065			3.83253
