# Supplementary material for: Pharmacologic and endotoxic reprogramming of renal vasodilatory, inflammatory, and apoptotic blemishes in weaning preeclamptic rats
Source: Sci Rep. 2025 Mar 8;15:8137. doi: 10.1038/s41598-025-87586-4 (PMC11890745; doi:10.1038/s41598-025-87586-4)
Supplement: Supplementary file 2 — Supplementary Information 2. [file 41598_2025_87586_MOESM2_ESM.xlsx]

## Sheet: AUC
3Weeks control Mother										LPS 3 Weeks Control Mother								3 Weeks LNAME Mother								LPS 3 Weeks LNAME Mother							losartan 3 weeks treated Mother								LPS losartan treated 3 weeks Mother								3 weeks Piogiltazone treated Mother
	3WCM1	3WCM2	3WCM3	3WCM4	3WCM5	3WCM7		3WCM8		LPS 3WCM1	LPS 3WCM2	LPS 3WCM3	LPS 3WCM4	LPS 3WCM5	LPS 3WCM6	LPS 3WCM8	LPS 3WCM7	3WM02	3WM03	3WM04	3WM05	3WM06	3WM07	3WM08	3WM09	LPS 3WMO1	LPS 3WMO3	LPS 3WMO4	LPS 3WMO5	LPS 3WMO6	LPS 3WMO7	LPS 3WMO8	3W LOMO2	3W LOMO3	3W LOMO5	3W LOMO6	3W LOMO7	3W LOMO8	3W LOMO9	3W LOMO10	LPS 3W LOMO4	LPS 3W LOMO6	LPS 3W LOMO8	LPS 3W LOMO9	LPS 3W LOMO10	LPS 3W LOMO11	LPS 3W LOMO12	LPS 3W LOMO13	3W PMO1
ACH AUC	64.54	71.62	129.5	82.31	56.69	56.69				108.9	25.89	37.38	43.67	87.55	64.2	109.6		44.68	45.76	67.42	64.83	23.37	43.96	15.43		46.08	64.93	65.08	53.62	84.26	67.71		86.85	39.67	44.95	109.8	85.47	72.29			60.92	22.64	121.3	34.01	37.43	58.22			61.61
NECA AUC	20.92	18.16	23.68	17.07	24.19	24.19	60.21			19.36	35.45	17.77	30.96	35.9	12.23	20.69		16.76	10.64	39.22	26.97	15.32	22.35	12.82		46.24	17.9	21.69	44.77	50.41	38.91	30.59	15.22	54.06	42.69	18.52	24.7	36.72	55.39	36.02	62.45	23.32	69.56	30.82	47.86	31.76	47.79	32.85	43.93
	3W control Mother		LPS 3W Control Mother		3W LNAME Mother		LPS 3W LNAME Mother			3W Losartan treated Mother			LPS 3Wlosartan treated Mother			3W Piogilt. treated Mother				LPS Piogilt. treated Mother
	Mean	SEM	Mean	SEM	Mean	SEM	Mean	SEM		MEAN		SEM	MEAN		SEM	MEAN		SEM		MEAN		SEM
ACH AUC	76.8917	11.2451	68.17	13.0042	43.6357	7.28152	63.6133	5.33616		73.1717		10.9538	55.7533		14.4154	66.2717		11.8962		71.0288		9.60719
NECA AUC	26.9171	5.65557	24.6229	3.54653	20.5829	3.75657	35.7871	4.77898		35.415		5.36144	43.3013		5.81652	37.2071		4.5781		49.885		4.673
[truncated: 15 more columns]

## Sheet: PERCENT FROM DELTA
3Weeks control Mother										LPS 3 Weeks Control Mother								3 Weeks LNAME Mother								LPS 3 Weeks LNAME Mother									losartan 3 weeks treated Mother									LPS losartan treated 3 weeks Mother
	3WCM1	3WCM2	3WCM3	3WCM4	3WCM5	3WCM7		3WCM8		LPS 3WCM1	LPS 3WCM2	LPS 3WCM3	LPS 3WCM4	LPS 3WCM5	LPS 3WCM6	LPS 3WCM8	LPS 3WCM7	3WM02	3WM03	3WM04	3WM05	3WM06	3WM07	3WM08	3WM09	LPS 3WMO1	LPS 3WMO3	LPS 3WMO4	LPS 3WMO5	LPS 3WMO6	LPS 3WMO7	LPS 3WMO8			3W LOMO2	3W LOMO3	3W LOMO5	3W LOMO6	3W LOMO7	3W LOMO8	3W LOMO9	3W LOMO10		LPS 3W LOMO4	LPS 3W LOMO6	LPS 3W LOMO8	LPS 3W LOMO9	LPS 3W LOMO10	LPS 3W LOMO11
Sys. B.P	112.89	104.27	113.756	104.075	116.58	91.4		112.33	0	101.67	119.765		112.05	117.05	107.001	114	0	107.56	130.637		105.283	125.89	102.97	108.75	116.22	118.657		84.41	115.931	114.88	116.035	96.3	0	0	113.775	112.023	112.41	121.847	100.44	92.43	109.445	93.11	0	103.23	99.4533	96.365		89.255	118.003
H.R	371.934	350.901	321.616	401.481	442.918	308.031		404.085	0	352.409	339.156	319.314	338.666	335.185	333.227	335.769	0	366.759	337.532	359.518	373.529	351.82	382.63	374.828	376.787	395.977	353.405	348.276	331.826	365.25	405.995	297.498	0	0	381.36	460.951	377.795	359.047	387.174	368.464	340.723	310.135	0	309.536	387.402	421.445	364.762	398.7	348.876
ACH 0.01	10.1762	10.8811	4.43551	29.5791		10.9751				18.9936	5.76447	8.4867		5.6008	12.6538	15.0998	27.2655	3.88211	5.7031	3.38311	5.64899	4.06227		7.34014	-27.4408	7.60605	1.53946	4.24837	4.99429	10.4093		13.9362			5.76978		17.0007	3.40266	3.44698	23.0706	15.5773	17.2573		11.4247		2.41933	10.3582		1.34808
ACH 0.03	16.4461	15.1493	18.2701	26.6251		16.609				28.8758	4.31322	10.7381		10.0166	18.3693	19.3394	37.6219	15.9435	5.75866	-4.78053	13.7556	2.27495		11.4907	1.55133	9.81312	2.97929	22.0211	14.3085	15.9804		24.2056			22.8335		26.6808	7.7074	6.55678	33.0933	26.1345	31.9238		16.1137		7.00203	21.403		3.20557
ACH 0.09	18.5108	24.107	57.1128	33.4169		18.6465				35.8959	7.99795	11.482		11.9077	27.9827	18.9707	36.5698	20.3505	15.3984	2.73698	19.0417	8.54608		13.4357	-1.91783	16.9221	5.32854	27.979	18.24	17.8472		23.9072			24.7206		29.354	9.99221	11.5399	34.9969	31.707	31.9744		22.2871		2.26624	37.8209		8.54449
ACH 0.27	23.4635	25.4075	55.5867	31.4158		21.3269				40.7583	6.98288	14.3892		11.5469	33.9607	25.8833	24.8389	17.6014	16.094	5.95771	24.2297	10.1139		15.0827	0.282088	17.3426	6.03919	19.0549	26.5371	21.0861		23.9951			25.0155		30.4475	13.1889	16.2533	40.1112	32.5182	23.4663		23.0214		13.9664	39.413		13.7433
ACH 0.81	26.8368	31.4173	55.554	27.0705		21.512				44.364	9.90537	15.1533		16.3865	37.388	25.791	47.6544	17.1285	20.2252	8.78684	28.5336	10.4142		19.0192	9.13824	19.5945	7.02766	24.3338	28.32	21.3298		22.3977			25.1565		31.4399	17.9791	21.5587	42.5396	30.0846	19.2379		25.6044		17.4485	52.0099		18.5106
ACH 2.43	27.5713	31.6908	55.0303	26.8465		22.4648				45.0989	15.3155	14.1846		23.878	38.8944	23.1336	43.2853	14.6129	21.5189		30.6779	10.3482		19.6116	4.31542	18.8376	6.97277	24.9625	29.9205	20.6597		26.0313			55.9289		35.0141	20.6257	24.1102	45.1019	31.7896	23.6052		23.6137		2.72685	65.6816		17.2283
ACH 7.29	34.697	33.7609	55.1976	24.6814		25.5187				47.3604	13.7426	16.3371		29.9683	41.1824	27.8034	52.2655	12.1469	28.0984		33.6384	10.5215		19.6495	7.95371	20.5536	8.72953	31.2468	33.1656	20.5252		28.7695			50.9498		34.7408	23.8976	24.9382	45.5547	38.2318	25.3262		22.6922			65.5826		18.7736
NECA 1.6	2.83926	2.46545		4.29521	1.96839	6.60109		10.8561			4.39815	7.4335	4.29305	-2.48948	4.58224	-1.26583	0.755674	5.99761		5.54848	15.3688	2.64747	4.16682	3.17747	-1.8364	15.3091	3.54477	6.79496	2.88016	6.51168	5.5223	4.75825			5.57395	1.66246	11.7617	18.359	2.94834	14.8392	15.6503	9.73518		19.0821	14.3346	15.1975	-1.86715	-6.82623	0.993554
NECA 3.1	7.33676	10.5443		6.95267	4.09392	9.96037		12.6908			7.08033	14.7802	2.2995	3.91777	11.207	3.61896	1.68525	10.0721		3.07316	18.5529	9.46266	5.30494	6.211	2.3865	21.7966	14.2292	19.1284	10.7217	6.38245	11.7977	10.1144			4.28738	12.7708	18.36	10.4994	4.21574	18.4537	25.1354	9.80026		27.7198	13.6378	25.6279	-10.5188	9.62191	8.89421
NECA 6.25	10.741	-0.114244		15.2631	6.7707	9.65732		15.5029			7.64682	17.6915	4.80304	12.729	18.0515	4.01377	3.5444	10.3551		5.76349	21.2255	14.4512	5.33374	11.1639	7.01201	24.2216	11.8271	9.55203	20.1202	35.7654	18.7547	14.5428			-3.96768	26.5491	15.5969	6.96508	10.4823	18.3315	29.8739	15.6935		33.1334	11.7913	38.4657	14.4328	24.8111	14.3589
NECA 12.5	11.1813	7.32416		16.1918	9.78695	13.9811		44.8216			9.53768	22.536	9.60597	17.3958	21.2285	5.9878	12.4348	12.1583		6.08182	20.6654	17.0318	8.53697	11.344	7.53252	26.3717	11.1711	12.974	28.684	35.1064	23.4022	19.9935			-12.5609	27.8478	23.8711	7.14393	15.2174	25.5617	32.7981	21.9449		38.3225	13.2574	42.913	19.8229	26.9016	18.5577
NECA 25	13.7693	9.42261		13.0479	9.43172	13.8465		46.8032			12.703	21.6738	13.9546	25.9329	26.7902	7.55055	22.3129	8.57308		8.62164	24.4311	16.8692	10.6824	14.0217	9.33418	28.991	6.75185	10.512	31.5765	34.9349	26.704	22.0247			-10.9878	43.7783	28.6272	8.06975	18.6233	22.6502	34.5913	24.1372		39.7468	12.0822	47.3763	23.7641	36.7509	21.4583
NECA 50	15.9052	20.3128		14.1697	14.9429	19.5171		49.0933			16.3015	24.1345	16.2077	27.4802	27.3583	11.0379	16.1562	10.594		6.41903	25.1148	19.526	10.9952	20.0599	10.5953	30.0327	8.19178	9.08422	37.1179	34.4676	29.0886	17.7295			-12.5996	43.8665	32.2661	9.38486	20.7358	17.4716	34.9748	27.2194		38.7723	10.9253	45.7524	25.1666	39.9495	26.0577
NECA 100	18.5311	23.6983		22.0347	21.5243	20.7125		52.1124			18.0591	27.106	20.2311	31.2691	25.0708	17.4707	24.463	2.3359		5.50337	26.3087	22.1352	16.2545	19.976	11.677	30.2848	11.5878	15.7064	38.4244	35.2008	33.9545	30.0724			-11.2448	48.0552	35.4067	21.6836	22.7689	25.3041	38.8457	32.5917		41.8714	18.1913	47.7843	28.1008	43.0729	31.5224
	3 weeks control Mother		LPS 3 Weeks Control Mother		3 Weeks LNAME Mother		LPS 3 Weeks LNAME Mother		Male offspring of losartan treated Mother	losartan treated 3 weeks Mother		LPS losartan treated 3 weeks Mother		3 weeks Piogiltazone treated Mother		LPS 3 weeks Piogiltazone treated Mother
	Mean	SEM	MEAN	SEM	Mean	SEM	MEAN	SEM		MEAN	SEM	MEAN	SEM	MEAN	SEM	MEAN	SEM
Sys. B.P	107.9	3.28857	111.923	2.71702	113.901	4.05235	107.702	5.71905		106.935	3.72016	102.857	3.87746	113.136	2.92482	107.942	6.28055
H.R	371.567	18.2589	336.246	3.69273	365.425	5.31005	356.89	14.0161		373.206	15.375	378.161	12.6134	364.725	14.84	363.938	8.26837
ACH 0.01	13.2094	4.26944	13.4092	2.96911	0.368417	4.66338	7.12227	1.83869		12.2179	2.9823	5.31012	1.79682	7.12658	2.25685	12.9172	3.15043
ACH 0.03	18.6199	2.06179	18.4678	4.38477	6.5706	2.83194	14.8847	3.19792		22.1329	4.09381	11.5538	2.91976	14.3317	2.55856	19.8742	2.5782
ACH 0.09	30.3588	7.21723	21.5438	4.51829	11.0845	3.15662	18.3707	3.13826		24.8979	3.83882	16.228	5.32397	19.8511	4.17652	22.9357	3.39632
ACH 0.27	31.4401	6.2664	22.6229	4.64979	12.7659	3.0098	19.0092	2.92599		25.8573	3.54482	20.8328	4.05847	23.7347	4.33752	26.8178	4.07923
ACH 0.81	32.4781	5.97889	28.0918	5.72038	16.178	2.74047	20.5006	2.95784		26.8566	3.25575	25.9171	5.41712	27.9553	4.37465	28.1782	4.07825
ACH 2.43	32.7207	5.7662	29.1129	4.94846	16.8475	3.76399	21.2307	3.27529		33.7394	4.86558	26.0031	8.60974	32.1028	6.28617	29.0347	3.99974
ACH 7.29	34.7711	5.50307	32.6657	5.6236	18.6681	4.23357	23.8317	3.72488		34.8056	4.06533	31.7001	8.60616	34.6959	7.64156	31.1529	3.97803
NECA 1.6	4.83758	1.38419	2.52961	1.35932	5.01004	1.98263	6.47445	1.56987		10.0663	2.18431	6.49772	3.2047	8.05086	2.1931	9.18882	2.98344
NECA 3.1	8.59648	1.2514	6.36987	1.86912	7.86618	2.09262	13.4529	2.03404		12.9403	2.58888	12.9706	4.18049	11.2266	2.95644	18.2835	2.0907
NECA 6.25	9.6368	2.38456	9.78286	2.39622	10.7578	2.13773	19.2548	3.34445		14.9406	3.80616	21.6571	3.50453	19.59	2.49958	23.7793	2.43796
NECA 12.5	17.2145	5.66581	14.1038	2.40255	11.9073	1.99868	22.529	3.23056		17.728	5.14461	26.071	3.63639	22.3781	2.88641	31.8473	3.24972
NECA 25	17.7202	5.87597	18.7026	2.77083	13.219	2.20349	23.0707	4.04286		21.1862	5.9313	29.8549	4.04132	25.263	2.63723	34.1918	3.80259
NECA 50	22.3235	5.44884	19.8109	2.44022	14.7578	2.56567	23.6732	4.5116		21.6649	6.2057	30.7131	3.99951	26.556	3.10522	34.3707	3.31136
NECA 100	26.4355	5.18175	23.3814	1.9105	14.8844	3.33326	27.8901	3.86035		26.6764	6.26278	34.3931	3.5239	29.5376	3.33967	37.8177	4.79166
[truncated: 22 more columns]

## Sheet: NORMALIZED
3Weeks control Mother										LPS 3 Weeks Control Mother								3 Weeks LNAME Mother								LPS 3 Weeks LNAME Mother							losartan 3 weeks treated Mother								LPS losartan treated 3 weeks Mother								3 weeks Piogiltazone treated Mother
	3WCM1	3WCM2	3WCM3	3WCM4	3WCM5	3WCM7		3WCM8		LPS 3WCM1	LPS 3WCM2	LPS 3WCM3	LPS 3WCM4	LPS 3WCM5	LPS 3WCM6	LPS 3WCM8	LPS 3WCM7	3WM02	3WM03	3WM04	3WM05	3WM06	3WM07	3WM08	3WM09	LPS 3WMO1	LPS 3WMO3	LPS 3WMO4	LPS 3WMO5	LPS 3WMO6	LPS 3WMO7	LPS 3WMO8	3W LOMO2	3W LOMO3	3W LOMO5	3W LOMO6	3W LOMO7	3W LOMO8	3W LOMO9	3W LOMO10	LPS 3W LOMO4	LPS 3W LOMO6	LPS 3W LOMO8	LPS 3W LOMO9	LPS 3W LOMO10	LPS 3W LOMO11	LPS 3W LOMO12	LPS 3W LOMO13	3W PMO1
ACH Emax	~ 111.1	34.53	55.7	30.26	18.56	25.99	25.99	5.026		48.88	14.53	16.11	1.472	~ 2181	40.86	26.18	47.78	16.37	~ 161.5	80.13	42.69	10.35	48.69	21.65	4.495	19.28	10.48	25.51	36.96	21.04	43.83	25.1	~ 1924	~ 1.474e+007	34.56	~ 46.76	26.19	48.45	34.09		23.8	1.984		91.7	10.69	18.54	24.62	28.15
ACH EC50	0.2534	0.1061	~ 0.03141	0.146	0.1403	0.1039	0.1039	0.5196		0.07106	0.5205	0.1262		0.6996	0.09687	0.124	0.3329	~ 0.02866	0.3335	1.051	0.1162	0.07359	0.0661	0.09698	0.02758	0.06901	0.1474	0.04475	0.09591	0.03946	0.1253	0.05856	0.3485	1.697	0.0498	0.2567	0.1662	0.07075	0.07394	0.4158	0.04932	0.1264	1.161	0.1572	2.108	0.1253	0.253	0.06391	24.37
ACh Hill slope	0.6667	1.002	~ 22.52	-0.3138	0.9134	0.675	0.675	0.2333		1.027	0.9326	0.8406	-1.484e-07	0.8244	1.105	0.797	0.5329	~ 22.01	0.7519	6.467	0.855	5.752	0.9637	0.9637	1.226	1.422	0.7428	0.5345	0.9091	1.464	0.9141	0.4832	0.6202	0.3474	0.8885	0.8027	1.064	0.9159	0.5654	-0.04668	1.547	0.1481	-0.1583	0.8618	1.371	1.398	0.983	0.7978	0.08456
NECA Emax	~ 28.85	24.33	7.176	20.58	~ 26732	~ 51.44	~ 51.44	49.4		45.03	23.36	28.15	20.87	35.06	26.93	~ 23372	21.14	9.625	50.06	6.655	~ 32.21	22.63	~ 6207	~ 65.05	12.77	31.74	~ 10.63	11.34	40.82	35.1	46.46	~ 41.43	4.964	55.76	38.1	~ 57.29	23.05	22.53	38.43	38.75	41.34	~ 29.35	47.17	24.21	48.67	~ 59.36	43.28	27.39	8.998
NECA EC50	9.234	22.24	0.03517	11.74	23.04	14.27	14.27	9.303		4.784	15.78	6.427	17.4	8.579	5.626	19.24	13.28	65.04	6.504	11.47	8.223	6.097	24.2	10.45	5.739	5.053	1.578	174.6	7.11	4.407	8.74	12.9	6.062	7.445	12.81	123.1	9.755	9.794	5.492	14.75	4.863	149	4.479	6.016	5.715	9.897	6.171	7.577	8.961
NECA Hill slope	1.074	1.418	0.05261	0.807	1.152	1.265	1.265	4.898		1.78	1.376	1.2	1.578	1.454	1.806	0.9894	1.982	-0.4234	1.457	0.396	1.209	1.23	1.291	1.276	1.439	1.547	0.1351	0.1248	1.599	44.6	1.241	0.9059	-4.45	1.443	1.405	0.403	1.662	0.7139	1.283	1.39	1.796	0.2749	2.391	2.131	1.473	1.106	1.414	1.508	0.9461
	3W control Mother		LPS 3W Control Mother		3W LNAME Mother		LPS 3W LNAME Mother			3W losartan treated Mother			LPS 3W losartan treated Mother			3W Piogilt. treated Mother				LPS 3W Piogilt. treated Mother
	Mean	SEM	Mean	SEM	Mean	SEM	Mean	SEM		MEAN		SEM	MEAN		SEM	MEAN		SEM		MEAN		SEM
ACH Emax	28.008	5.85547	27.9731	6.93929	32.0536	10.1018	26.0286	4.22494		35.8225		4.62632	28.4977		11.0744	34.49		6.98972		35.4383		4.17689
ACH EC50	0.196171	0.0574582	0.28159	0.0928219	0.252136	0.138381	0.0829129	0.0156259		0.384836		0.193457	0.505516		0.263022	3.26316		3.01666		0.097665		0.0181505
ACh Hill slope	0.550229	0.170969	0.757437	0.124013	2.42561	0.955925	0.924243	0.147904		0.644678		0.127268	0.86855		0.214837	0.731307		0.104862		0.8173		0.201345
NECA Emax	25.3715	8.81518	28.6486	3.30048	20.348	7.89911	33.092	5.9893		31.6549		6.15001	38.6767		4.23068	28.2985		4.59887		44.1429		7.64099
NECA EC50	13.0165	2.62858	11.3895	2.02653	10.3833	2.44825	30.6269	24.0337		23.651		14.2514	24.2147		17.8366	6.95025		0.912248		8.34125		1.33044
NECA Hill slope	1.49145	0.509565	1.52067	0.117658	0.984325	0.233296	7.16469	6.24343		0.481237		0.719853	1.51174		0.22924	1.66793		0.38789		1.57932		0.194929
[truncated: 15 more columns]

## Sheet: 3W Control Mother
3WCM1 (8/9/2019)							3wCM2 (14/11/2019)							3WCM3 (14/11/2019)							3WCM4 (3/12/2019)							3WCM5 (13/4/2020)							3WCM6 (13/4/2020)							3WCM7 (14/4/2020)							3WCM8 (14/4/2020)
sex	female						sex	Female						sex	Female						sex	FEMALE						sex							sex							sex	Male						sex
weight	181						weight	213						weight	217						weight	195						weight	218						weight	237						weight	210						weight
B.P measurment after LPS	Systolic B.P	112.89					B.P measurment after LPS	Systolic B.P	104.27					B.P measurment after LPS	Systolic B.P	113.756					B.P measurment after LPS	Systolic B.P	104.075					B.P measurment after LPS	Systolic B.P	116.58					B.P measurment after LPS	Systolic B.P	95.075					B.P measurment after LPS	Systolic B.P	91.4					B.P measurment after LPS
	Heart Rate	371.934						Heart Rate	350.901						Heart Rate	321.616						Heart Rate	401.481						Heart Rate	442.918						Heart Rate	305.356						Heart Rate	308.031
Blood Sample							Blood Sample							Blood Sample							Blood Sample							Blood Sample							Blood Sample							Blood Sample							Blood Sample
Tissue isolation for IHC							Tissue isolation for IHC							Tissue isolation for IHC							Tissue isolation for IHC							Tissue isolation for IHC							notes	Bad isolation						Tissue isolation for IHC							Tissue isolation for IHC
Isolated Perfused Kidney Exiperiment	Baseline Pressure	63.2463					Isolated Perfused Kidney Exiperiment	Baseline Pressure	94.1429					Isolated Perfused Kidney Exiperiment	Baseline Pressure	75.723					Isolated Perfused Kidney Exiperiment	Baseline Pressure	85.6924					Isolated Perfused Kidney Exiperiment	Baseline Pressure	110.291					Isolated Perfused Kidney Exiperiment	Baseline Pressure	74.3498					Isolated Perfused Kidney Exiperiment	Baseline Pressure	80.2813					Isolated Perfused Kidney Exiperiment
	PHE Conc.	20 µMolar						PHE Conc.	20 µMolar						PHE Conc.	20 µMolar						PHE Conc.	20 µMolar						PHE Conc.	20 µMolar						PHE Conc.	20 µMolar						PHE Conc.	20 µMolar
	ACH Dose Response Curve	Pressure before ACH	155.56					ACH Dose Response Curve	Pressure before ACH	142.146					ACH Dose Response Curve	Pressure before ACH	158.212					ACH Dose Response Curve	Pressure before ACH	144.581					ACH Dose Response Curve	Pressure before ACH	192.089					ACH Dose Response Curve	Pressure before ACH	94.0751					ACH Dose Response Curve	Pressure before ACH	212.396
		Delta	92.3137	difference in mmhg	% from Delta	% from Max			Delta	48.0035	difference in mmhg	% from Delta	% from Max			Delta	82.4888	difference in mmhg	% from Delta	% from Max			Delta	58.8888	difference in mmhg	% from Delta	% from Max			Delta	81.7975	difference in mmhg	% from Delta	% from Max			Delta	19.7253	difference in mmhg	% from Delta	% from Max			Delta	132.115	difference in mmhg	% from Delta	% from Max
		ACH 0.01 nmole	146.166	9.394	10.1762	29.3287			ACH 0.01 nmole	136.923	5.2233	10.8811	32.2299			ACH 0.01 nmole	154.553	3.6588	4.43551	8.0357			ACH 0.01 nmole	127.162	17.4188	29.5791	119.844			ACH 0.01 nmole	191.96	0.1287	0.15734	0.90364			ACH 0.01 nmole	95.6208	-1.5457	-7.83613	128.573			ACH 0.01 nmole	197.896	14.4997	10.9751	43.0081
		ACH 0.03 nmole	140.378	15.182	16.4461	47.3992			ACH 0.03 nmole	134.874	7.2722	15.1493	44.8724			ACH 0.03 nmole	143.141	15.0708	18.2701	33.0995			ACH 0.03 nmole	128.902	15.6792	26.6251	107.875			ACH 0.03 nmole	189.36	2.729	3.33629	19.1611			ACH 0.03 nmole	93.1562	0.9189	4.65848	-76.4349			ACH 0.03 nmole	190.453	21.9429	16.609	65.0856
		ACH 0.09 nmole	138.472	17.088	18.5108	53.3498			ACH 0.09 nmole	130.574	11.5722	24.107	71.4051			ACH 0.09 nmole	111.1	47.1117	57.1128	103.47			ACH 0.09 nmole	124.902	19.6788	33.4169	135.393			ACH 0.09 nmole	185.923	6.1656	7.53764	43.2905			ACH 0.09 nmole	90.6573	3.4178	17.327	-284.295			ACH 0.09 nmole	187.761	24.6348	18.6465	73.0702
		ACH 0.27 nmole	133.9	21.66	23.4635	67.6239			ACH 0.27 nmole	129.95	12.1965	25.4075	75.2573			ACH 0.27 nmole	112.359	45.8528	55.5867	100.705			ACH 0.27 nmole	126.081	18.5004	31.4158	127.285			ACH 0.27 nmole	181.88	10.2086	12.4803	71.6775			ACH 0.27 nmole	79.923	14.1521	71.7459	-1177.18			ACH 0.27 nmole	184.22	28.1759	21.3269	83.5735
		ACH 0.81 nmole	130.786	24.774	26.8368	77.346			ACH 0.81 nmole	127.065	15.0814	31.4173	93.0583			ACH 0.81 nmole	112.386	45.8258	55.554	100.646			ACH 0.81 nmole	128.64	15.9415	27.0705	109.68			ACH 0.81 nmole	181.458	10.6313	12.9971	74.6454			ACH 0.81 nmole	93.972	0.1031	0.522679	-8.57594			ACH 0.81 nmole	183.975	28.4205	21.512	84.2991
		ACH 2.43 nmole	130.108	25.4521	27.5713	79.4631			ACH 2.43 nmole	126.934	15.2127	31.6908	93.8685			ACH 2.43 nmole	112.818	45.3938	55.0303	99.6969			ACH 2.43 nmole	128.772	15.8096	26.8465	108.772			ACH 2.43 nmole	179.427	12.662	15.4797	88.9036			ACH 2.43 nmole	89.1287	4.9464	25.0764	-411.446			ACH 2.43 nmole	182.717	29.6793	22.4648	88.0328
		ACH 7.29 nmole	123.53	32.0301	34.697	100			ACH 7.29 nmole	125.94	16.2064	33.7609	100			ACH 7.29 nmole	112.68	45.5318	55.1976	100			ACH 7.29 nmole	130.047	14.5346	24.6814	100			ACH 7.29 nmole	177.847	14.2424	17.4118	100			ACH 7.29 nmole	95.2773	-1.2022	-6.09471	100			ACH 7.29 nmole	178.682	33.7139	25.5187	100
	NECA Dose Response Curve	Pressure before NECA	131.602					NECA Dose Response Curve	Pressure before NECA	141.935					NECA Dose Response Curve	Pressure before NECA	123.54					NECA Dose Response Curve	Pressure before NECA	145.268					NECA Dose Response Curve	Pressure before NECA	168.649					NECA Dose Response Curve	Pressure before NECA	93.9205					NECA Dose Response Curve	Pressure before NECA	192.475
		Delta	68.3558	difference in mmhg	% from Delta	% from Max			Delta	47.7925	difference in mmhg	% from Delta	% from Max			Delta	47.817	difference in mmhg	% from Delta	% from Max			Delta	59.5757	difference in mmhg	% from Delta	% from Max			Delta	58.3573	difference in mmhg	% from Delta	% from Max			Delta	19.5707	difference in mmhg	% from Delta	% from Max			Delta	112.194	difference in mmhg	% from Delta	% from Max
		NECA 1.6 nmole	129.661	1.9408	2.83926	15.3216			NECA 1.6 nmole	140.757	1.1783	2.46545	10.4035			NECA 1.6 nmole	121.86	1.68	3.51339	-1502.68			NECA 1.6 nmole	142.709	2.5589	4.29521	19.493			NECA 1.6 nmole	167.5	1.1487	1.96839	9.14497			NECA 1.6 nmole	90.9665	2.954	15.094	26.9376			NECA 1.6 nmole	185.069	7.406	6.60109	31.8701
		NECA 3.1 nmole	126.587	5.0151	7.33676	39.5915			NECA 3.1 nmole	136.896	5.0394	10.5443	44.4941			NECA 3.1 nmole	122.061	1.4788	3.09262	-1322.72			NECA 3.1 nmole	141.126	4.1421	6.95267	31.5533			NECA 3.1 nmole	166.26	2.3891	4.09392	19.02			NECA 3.1 nmole	89.2661	4.6544	23.7825	42.4435			NECA 3.1 nmole	181.3	11.1749	9.96037	48.0887
		NECA 6.25 nmole	124.26	7.3421	10.741	57.962			NECA 6.25 nmole	141.99	-0.0546	-0.114244	-0.482077			NECA 6.25 nmole	119.618	3.922	8.2021	-3508.05			NECA 6.25 nmole	136.175	9.0931	15.2631	69.2686			NECA 6.25 nmole	164.698	3.9512	6.7707	31.4561			NECA 6.25 nmole	89.116	4.8045	24.5495	43.8123			NECA 6.25 nmole	181.64	10.8349	9.65732	46.6256
		NECA 12.5 nmole	123.959	7.6431	11.1813	60.3382			NECA 12.5 nmole	138.435	3.5004	7.32416	30.9059			NECA 12.5 nmole	118.442	5.0981	10.6617	-4560.02			NECA 12.5 nmole	135.622	9.6464	16.1918	73.4835			NECA 12.5 nmole	162.937	5.7114	9.78695	45.4693			NECA 12.5 nmole	86.8101	7.1104	36.3319	64.8398			NECA 12.5 nmole	176.789	15.6859	13.9811	67.5008
		NECA 25 nmole	122.19	9.4121	13.7693	74.3035			NECA 25 nmole	137.432	4.5033	9.42261	39.7607			NECA 25 nmole	120.408	3.1318	6.54955	-2801.25			NECA 25 nmole	137.495	7.7734	13.0479	59.2155			NECA 25 nmole	163.145	5.5041	9.43172	43.819			NECA 25 nmole	82.6367	11.2838	57.6566	102.897			NECA 25 nmole	176.94	15.5349	13.8465	66.851
		NECA 50 nmole	120.73	10.8721	15.9052	85.8294			NECA 50 nmole	132.227	9.708	20.3128	85.7143			NECA 50 nmole	118.424	5.1165	10.7002	-4576.48			NECA 50 nmole	136.826	8.4417	14.1697	64.3064			NECA 50 nmole	159.929	8.7203	14.9429	69.4236			NECA 50 nmole	85.488	8.4325	43.0874	76.8961			NECA 50 nmole	170.578	21.8969	19.5171	94.2284
		NECA 100 nmole	118.935	12.6671	18.5311	100			NECA 100 nmole	130.609	11.326	23.6983	100			NECA 100 nmole	123.652	-0.1118	-0.233808	100			NECA 100 nmole	132.141	13.1273	22.0347	100			NECA 100 nmole	156.088	12.561	21.5243	100			NECA 100 nmole	82.9544	10.9661	56.0333	100			NECA 100 nmole	169.237	23.2381	20.7125	100
Notes	None						Notes	None						Notes	None						Notes	None						Notes	None						Notes	None						Notes	None						Notes
		Mean of absolute values	SEM	Mean of % from delta	SEM	Mean of % from Max	SEM
B.P measurment	Heart rate	363.29	17.8477	NA	NA	NA	NA
	Systolic Blood pressure	106.297	3.26819	NA	NA	NA	NA
Baseline		81.754	5.26166	NA	NA	NA	NA
Delta before ACH		72.2354	11.8032	NA	NA	NA	NA
ACH 0.01 nmole		6.21635	2.4522	7.48651	3.9014	50.8558	16.9216
ACH 0.03 nmole		9.9975	2.82821	12.8736	3.07383	37.1133	18.6788
ACH 0.09 nmole		16.5886	5.17038	22.6898	5.84333	42.3691	48.4002
ACH 0.27 nmole		19.3499	4.59446	30.9883	7.78137	-57.5055	160.607
ACH 0.81 nmole		18.1577	5.17306	22.8848	6.00586	92.8023	21.2601
ACH 2.43 nmole		18.8849	5.01072	25.9044	5.22329	29.7432	63.1012
ACH 7.29 nmole		19.6474	5.7169	23.5706	6.75868	100	0
Delta before NECA		56.8592	9.45191	NA	NA	NA	NA
NECA 1.6 nmole		2.91757	0.748066	5.95411	1.66075	-171.085	190.248
NECA 3.1 nmole		4.89047	1.0191	9.80675	2.29973	-134.147	169.834
NECA 6.25 nmole		5.78526	1.20364	11.3215	2.57849	-403.707	443.539
NECA 12.5 nmole		9.10839	1.87288	18.7851	4.91303	-516.434	577.686
NECA 25 nmole		9.55393	1.98143	21.3159	6.88175	-290.574	358.748
NECA 50 nmole		11.6775	2.13363	23.4661	5.08234	-500.734	582.261
NECA 100 nmole		13.1562	2.52008	26.8016	6.53524	100	0
[truncated: 3 more columns]

## Sheet: Lps 3W Control Mother
LPS 3WCM1 (16/11/2019)							LPS 3wCM2 (16/11/2019)							LPS 3wCM3 (13/4/2020)							LPS 3wCM4 (13/4/2020)							LPS 3wCM5 (17/2/2021)							LPS 3wCM6 (17/2/2021)							LPS 3wCM8 (18/2/2021)							LPS 3wCM7 (18/2/2021)
sex	female						sex	Female						sex	Female						sex							sex							sex							sex	Male						sex
weight	180						weight	182						weight	230						weight	225						weight	233						weight	228						weight	229						weight
B.P measurment after LPS	Systolic B.P	101.67					B.P measurment after LPS	Systolic B.P	119.765					B.P measurment after LPS	Systolic B.P	135.47					B.P measurment after LPS	Systolic B.P	112.05					B.P measurment after LPS	Systolic B.P	117.05					B.P measurment after LPS	Systolic B.P	107.001					B.P measurment after LPS	Systolic B.P	114					B.P measurment after LPS
	Heart Rate	352.409						Heart Rate	339.156						Heart Rate	319.314						Heart Rate	338.666						Heart Rate	335.185						Heart Rate	333.227						Heart Rate	335.769
Blood Sample							Blood Sample							Blood Sample							Blood Sample							Blood Sample							Blood Sample							Blood Sample							Blood Sample
Tissue isolation for IHC							Tissue isolation for IHC							Tissue isolation for IHC							Tissue isolation for IHC							Tissue isolation for IHC							Tissue isolation for IHC							Tissue isolation for IHC							Tissue isolation for IHC
Isolated Perfused Kidney Exiperiment	Baseline Pressure	66.3819					Isolated Perfused Kidney Exiperiment	Baseline Pressure	117.734					Isolated Perfused Kidney Exiperiment	Baseline Pressure	48.579					Isolated Perfused Kidney Exiperiment	Baseline Pressure	74.0422					Isolated Perfused Kidney Exiperiment	Baseline Pressure	64.6055					Isolated Perfused Kidney Exiperiment	Baseline Pressure	87.2825					Isolated Perfused Kidney Exiperiment	Baseline Pressure	90.6144					Isolated Perfused Kidney Exiperiment
	PHE Conc.	20 µMolar						PHE Conc.	20 µMolar						PHE Conc.	20 µMolar						PHE Conc.	20 µMolar						PHE Conc.	20 µMolar						PHE Conc.	20 µMolar						PHE Conc.	20 µMolar
	ACH Dose Response Curve	Pressure before ACH	144.16					ACH Dose Response Curve	Pressure before ACH	208.27					ACH Dose Response Curve	Pressure before ACH	136.308					ACH Dose Response Curve	Pressure before ACH	151.622					ACH Dose Response Curve	Pressure before ACH	177.654					ACH Dose Response Curve	Pressure before ACH	178.489					ACH Dose Response Curve	Pressure before ACH	146.518
		Delta	77.7782	difference in mmhg	% from Delta	% from Max			Delta	90.5357	difference in mmhg	% from Delta	% from Max			Delta	87.729	difference in mmhg	% from Delta	% from Max			Delta	77.5799	difference in mmhg	% from Delta	% from Max			Delta	113.048	difference in mmhg	% from Delta	% from Max			Delta	91.2065	difference in mmhg	% from Delta	% from Max			Delta	55.904	difference in mmhg	% from Delta	% from Max
		ACH 0.01 nmole	129.387	14.7729	18.9936	40.1044			ACH 0.01 nmole	203.051	5.2189	5.76447	41.9458			ACH 0.01 nmole	128.863	7.4453	8.4867	51.9473			ACH 0.01 nmole	150.501	1.121	1.44496	92.4231			ACH 0.01 nmole	171.322	6.3316	5.6008	18.6891			ACH 0.01 nmole	166.948	11.5411	12.6538	30.7263			ACH 0.01 nmole	138.077	8.4414	15.0998	54.3093
		ACH 0.03 nmole	121.701	22.4591	28.8758	60.9704			ACH 0.03 nmole	204.365	3.905	4.31322	31.3856			ACH 0.03 nmole	126.888	9.4204	10.7381	65.728			ACH 0.03 nmole	150.244	1.3783	1.77662	113.637			ACH 0.03 nmole	166.33	11.3236	10.0166	33.424			ACH 0.03 nmole	161.735	16.754	18.3693	44.6048			ACH 0.03 nmole	135.707	10.8115	19.3394	69.5577
		ACH 0.09 nmole	116.241	27.9192	35.8959	75.793			ACH 0.09 nmole	201.029	7.241	7.99795	58.198			ACH 0.09 nmole	126.235	10.073	11.482	70.2813			ACH 0.09 nmole	150.299	1.3231	1.70547	109.086			ACH 0.09 nmole	164.192	13.4614	11.9077	39.7342			ACH 0.09 nmole	152.967	25.522	27.9827	67.9481			ACH 0.09 nmole	135.913	10.6054	18.9707	68.2318
		ACH 0.27 nmole	112.459	31.7011	40.7583	86.0599			ACH 0.27 nmole	201.948	6.322	6.98288	50.8118			ACH 0.27 nmole	123.684	12.6235	14.3892	88.0767			ACH 0.27 nmole	149.876	1.7458	2.25033	143.936			ACH 0.27 nmole	164.6	13.0536	11.5469	38.5305			ACH 0.27 nmole	147.515	30.9744	33.9607	82.4643			ACH 0.27 nmole	132.049	14.4698	25.8833	93.0941
		ACH 0.81 nmole	109.655	34.5055	44.364	93.6731			ACH 0.81 nmole	199.302	8.9679	9.90537	72.0776			ACH 0.81 nmole	123.014	13.2938	15.1533	92.7537			ACH 0.81 nmole	151.484	0.1378	0.177623	11.3612			ACH 0.81 nmole	159.129	18.5246	16.3865	54.6794			ACH 0.81 nmole	144.389	34.1003	37.388	90.7865			ACH 0.81 nmole	132.1	14.4182	25.791	92.7621
		ACH 2.43 nmole	109.083	35.0771	45.0989	95.2248			ACH 2.43 nmole	194.404	13.866	15.3155	111.445			ACH 2.43 nmole	123.864	12.444	14.1846	86.8243			ACH 2.43 nmole	149.409	2.2129	2.85241	182.447			ACH 2.43 nmole	150.66	26.9936	23.878	79.6774			ACH 2.43 nmole	143.015	35.4742	38.8944	94.4442			ACH 2.43 nmole	133.586	12.9326	23.1336	83.2042
		ACH 7.29 nmole	107.324	36.8361	47.3604	100			ACH 7.29 nmole	195.828	12.442	13.7426	100			ACH 7.29 nmole	121.976	14.3324	16.3371	100			ACH 7.29 nmole	150.409	1.2129	1.56342	100			ACH 7.29 nmole	143.775	33.8786	29.9683	100			ACH 7.29 nmole	140.928	37.561	41.1824	100			ACH 7.29 nmole	130.975	15.5432	27.8034	100
	NECA Dose Response Curve	Pressure before NECA	138.532					NECA Dose Response Curve	Pressure before NECA	228.044					NECA Dose Response Curve	Pressure before NECA	136.145					NECA Dose Response Curve	Pressure before NECA	173.142					NECA Dose Response Curve	Pressure before NECA	160.903					NECA Dose Response Curve	Pressure before NECA	154.169					NECA Dose Response Curve	Pressure before NECA	142.817
		Delta	72.1504	difference in mmhg	% from Delta	% from Max			Delta	110.31	difference in mmhg	% from Delta	% from Max			Delta	87.5658	difference in mmhg	% from Delta	% from Max			Delta	99.0998	difference in mmhg	% from Delta	% from Max			Delta	96.2972	difference in mmhg	% from Delta	% from Max			Delta	66.8865	difference in mmhg	% from Delta	% from Max			Delta	52.2028	difference in mmhg	% from Delta	% from Max
		NECA 1.6 nmole	132.579	5.9532	8.2511	19.4821			NECA 1.6 nmole	223.193	4.8516	4.39815	24.3542			NECA 1.6 nmole	129.636	6.5092	7.4335	27.4238			NECA 1.6 nmole	168.888	4.2544	4.29305	21.22			NECA 1.6 nmole	163.3	-2.3973	-2.48948	-7.96146			NECA 1.6 nmole	151.104	3.0649	4.58224	18.2772			NECA 1.6 nmole	143.478	-0.6608	-1.26583	-7.24546
		NECA 3.1 nmole	123.056	15.4765	21.4503	50.6475			NECA 3.1 nmole	220.234	7.8103	7.08033	39.2064			NECA 3.1 nmole	123.202	12.9424	14.7802	54.5275			NECA 3.1 nmole	170.863	2.2788	2.2995	11.3662			NECA 3.1 nmole	157.13	3.7727	3.91777	12.5292			NECA 3.1 nmole	146.673	7.496	11.207	44.7015			NECA 3.1 nmole	140.928	1.8892	3.61896	20.7145
		NECA 6.25 nmole	116.724	21.8083	30.2262	71.3685			NECA 6.25 nmole	219.609	8.4352	7.64682	42.3433			NECA 6.25 nmole	120.653	15.4917	17.6915	65.2678			NECA 6.25 nmole	168.382	4.7598	4.80304	23.7408			NECA 6.25 nmole	148.645	12.2577	12.729	40.708			NECA 6.25 nmole	142.095	12.074	18.0515	72.0019			NECA 6.25 nmole	140.722	2.0953	4.01377	22.9743
		NECA 12.5 nmole	112.75	25.7824	35.7342	84.3739			NECA 12.5 nmole	217.523	10.521	9.53768	52.8136			NECA 12.5 nmole	116.411	19.7338	22.536	83.1401			NECA 12.5 nmole	163.623	9.5195	9.60597	47.4812			NECA 12.5 nmole	144.151	16.7517	17.3958	55.6326			NECA 12.5 nmole	139.97	14.199	21.2285	84.6741			NECA 12.5 nmole	139.691	3.1258	5.9878	34.2734
		NECA 25 nmole	110.894	27.6379	38.306	90.4461			NECA 25 nmole	214.031	14.0127	12.703	70.3413			NECA 25 nmole	117.166	18.9788	21.6738	79.9592			NECA 25 nmole	159.313	13.829	13.9546	68.976			NECA 25 nmole	135.93	24.9727	25.9329	82.9346			NECA 25 nmole	136.25	17.919	26.7902	106.858			NECA 25 nmole	138.876	3.9416	7.55055	43.2184
		NECA 50 nmole	108.028	30.5045	42.279	99.8272			NECA 50 nmole	210.062	17.9822	16.3015	90.2676			NECA 50 nmole	115.011	21.1336	24.1345	89.0376			NECA 50 nmole	157.08	16.0618	16.2077	80.1127			NECA 50 nmole	134.44	26.4627	27.4802	87.883			NECA 50 nmole	135.87	18.299	27.3583	109.124			NECA 50 nmole	137.055	5.7621	11.0379	63.1795
		NECA 100 nmole	107.975	30.5573	42.3522	100			NECA 100 nmole	208.123	19.921	18.0591	100			NECA 100 nmole	112.409	23.7356	27.106	100			NECA 100 nmole	153.093	20.049	20.2311	100			NECA 100 nmole	130.791	30.1113	31.2691	100			NECA 100 nmole	137.4	16.769	25.0708	100			NECA 100 nmole	133.697	9.1202	17.4707	100
Notes	None						Notes	None						Notes	None						Notes	None						Notes	None						Notes	None						Notes	None						Notes
		Mean of absolute values	SEM	Mean of % from delta	SEM	Mean of % from Max	SEM
B.P measurment	Heart rate	336.246	3.69273	NA	NA	NA	NA
	Systolic Blood pressure	115.287	4.07295	NA	NA	NA	NA
Baseline		77.7954	7.37176	NA	NA	NA	NA
Delta before ACH		75.6423	10.8066	NA	NA	NA	NA
ACH 0.01 nmole		7.2461	1.55981	11.9137	2.97462	47.7891	7.67919
ACH 0.03 nmole		10.0406	2.49235	16.3814	4.33275	61.4112	9.34624
ACH 0.09 nmole		12.5373	3.38052	19.064	4.63256	69.9052	6.84509
ACH 0.27 nmole		14.2139	4.09309	20.0763	4.7645	78.8122	11.9391
ACH 0.81 nmole		16.17	4.43042	24.6025	6.05946	74.9089	10.3178
ACH 2.43 nmole		17.9896	4.57462	25.8303	5.39821	102.011	12.037
ACH 7.29 nmole		19.7178	5.07741	28.7779	6.23165	100	0
Delta before NECA		75.0408	10.8032	NA	NA	NA	NA
NECA 1.6 nmole		2.71184	1.16655	3.2448	1.37743	12.3299	5.03256
NECA 3.1 nmole		6.49156	1.93725	8.25493	2.48468	30.0727	6.81589
NECA 6.25 nmole		9.68531	2.5344	12.3383	3.29189	44.1117	8.15297
NECA 12.5 nmole		12.7	2.86925	16.8076	3.41171	61.6525	6.93063
NECA 25 nmole		15.6025	3.09622	21.153	3.42968	79.2431	6.7187
NECA 50 nmole		17.3451	3.34486	22.6194	3.51479	85.6844	5.52557
NECA 100 nmole		19.2665	3.30689	25.7528	2.89151	100	0
[truncated: 3 more columns]

## Sheet: 3W PE Mother
3WM02 (7/9/2019)							3wM03 (7/9/2019)							3WMO4(14/11/2019)							3WMO5(14/11/2019)							3wMO6(16/11/2019)							3wMO7(17/2/2021)							3wMO8(17/2/2021)							3wMO9(25/4/2021)
sex	female						sex	Female						sex	Female						sex	Female						sex							sex							sex							sex
weight	201						weight	186						weight	195						weight	183						weight	219						weight	238						weight	234						weight
B.P measurment after LPS	Systolic B.P	107.56					B.P measurment after LPS	Systolic B.P	130.637					B.P measurment after LPS	Systolic B.P	97.81					B.P measurment after LPS	Systolic B.P	105.283					B.P measurment after LPS	Systolic B.P	125.89					B.P measurment after LPS	Systolic B.P	102.97					B.P measurment after LPS	Systolic B.P	108.75					B.P measurment after LPS
	Heart Rate	366.759						Heart Rate	337.532						Heart Rate	359.518						Heart Rate	373.529						Heart Rate	351.82						Heart Rate	382.63						Heart Rate	374.828
Blood Sample							Blood Sample							Blood Sample							Blood Sample							Blood Sample							Blood Sample							Blood Sample							Blood Sample
Tissue isolation for IHC							Tissue isolation for IHC							Tissue isolation for IHC							Tissue isolation for IHC							Tissue isolation for IHC							Tissue isolation for IHC							Tissue isolation for IHC							Tissue isolation for IHC
Isolated Perfused Kidney Exiperiment	Baseline Pressure	106.07					Isolated Perfused Kidney Exiperiment	Baseline Pressure	95.2687					Isolated Perfused Kidney Exiperiment	Baseline Pressure	120.519					Isolated Perfused Kidney Exiperiment	Baseline Pressure	71.8954					Isolated Perfused Kidney Exiperiment	Baseline Pressure	104.3					Isolated Perfused Kidney Exiperiment	Baseline Pressure	64.543					Isolated Perfused Kidney Exiperiment	Baseline Pressure	80.5019					Isolated Perfused Kidney Exiperiment
	PHE Conc.	20 µMolar						PHE Conc.	20 µMolar						PHE Conc.	20 µMolar						PHE Conc.	20 µMolar						PHE Conc.	20 µMolar						PHE Conc.	20 µMolar						PHE Conc.	20 µMolar
	ACH Dose Response Curve	Pressure before ACH	181.338					ACH Dose Response Curve	Pressure before ACH	157.004					ACH Dose Response Curve	Pressure before ACH	209.511					ACH Dose Response Curve	Pressure before ACH	178.525					ACH Dose Response Curve	Pressure before ACH	192.214					ACH Dose Response Curve	Pressure before ACH	150.717					ACH Dose Response Curve	Pressure before ACH	153.359
		Delta	75.2683	difference in mmhg	% from Delta	% from Max			Delta	61.7349	difference in mmhg	% from Delta	% from Max			Delta	88.9922	difference in mmhg	% from Delta	% from Max			Delta	106.63	difference in mmhg	% from Delta	% from Max			Delta	87.914	difference in mmhg	% from Delta	% from Max			Delta	86.174	difference in mmhg	% from Delta	% from Max			Delta	72.8569	difference in mmhg	% from Delta	% from Max
		ACH 0.01 nmole	178.416	2.922	3.88211	31.9596			ACH 0.01 nmole	153.483	3.5208	5.7031	20.2969			ACH 0.01 nmole	206.5	3.0107	3.38311	4.31755			ACH 0.01 nmole	172.501	6.0235	5.64899	16.7933			ACH 0.01 nmole	188.643	3.5713	4.06227	38.6091			ACH 0.01 nmole	138.893	11.8242	13.7213	30.3359			ACH 0.01 nmole	148.011	5.3478	7.34014	37.3554
		ACH 0.03 nmole	169.338	12.0004	15.9435	131.255			ACH 0.03 nmole	153.448	3.5551	5.75866	20.4946			ACH 0.03 nmole	213.765	-4.2543	-4.78053	-6.10096			ACH 0.03 nmole	163.857	14.6675	13.7556	40.8924			ACH 0.03 nmole	190.214	2	2.27495	21.6219			ACH 0.03 nmole	127.291	23.4258	27.1843	60.1007			ACH 0.03 nmole	144.987	8.3718	11.4907	58.4786
		ACH 0.09 nmole	166.021	15.3175	20.3505	167.536			ACH 0.09 nmole	147.497	9.5062	15.3984	54.8018			ACH 0.09 nmole	207.075	2.4357	2.73698	3.49296			ACH 0.09 nmole	158.221	20.3041	19.0417	56.6071			ACH 0.09 nmole	184.701	7.5132	8.54608	81.2247			ACH 0.09 nmole	122.75	27.967	32.4541	71.7515			ACH 0.09 nmole	143.57	9.7888	13.4357	68.3766
		ACH 0.27 nmole	168.09	13.2483	17.6014	144.904			ACH 0.27 nmole	147.068	9.9356	16.094	57.2773			ACH 0.27 nmole	204.209	5.3019	5.95771	7.60329			ACH 0.27 nmole	152.689	25.836	24.2297	72.0298			ACH 0.27 nmole	183.323	8.8915	10.1139	96.1254			ACH 0.27 nmole	119.639	31.078	36.0642	79.733			ACH 0.27 nmole	142.37	10.9888	15.0827	76.7589
		ACH 0.81 nmole	168.446	12.8923	17.1285	141.01			ACH 0.81 nmole	144.518	12.486	20.2252	71.9799			ACH 0.81 nmole	201.691	7.8196	8.78684	11.2138			ACH 0.81 nmole	148.1	30.4253	28.5336	84.8246			ACH 0.81 nmole	183.059	9.1555	10.4142	98.9794			ACH 0.81 nmole	113.156	37.5607	43.587	96.3648			ACH 0.81 nmole	139.502	13.8568	19.0192	96.7924
		ACH 2.43 nmole	170.339	10.9989	14.6129	120.301			ACH 2.43 nmole	143.719	13.2847	21.5189	76.5843			ACH 2.43 nmole	136.635	72.8753	81.8895	104.508			ACH 2.43 nmole	145.813	32.7117	30.6779	91.199			ACH 2.43 nmole	183.117	9.0975	10.3482	98.3524			ACH 2.43 nmole	112.804	37.9128	43.9956	97.2682			ACH 2.43 nmole	139.07	14.2884	19.6116	99.8072
		ACH 7.29 nmole	172.196	9.1428	12.1469	100			ACH 7.29 nmole	139.657	17.3465	28.0984	100			ACH 7.29 nmole	139.779	69.7317	78.3571	100			ACH 7.29 nmole	142.656	35.8685	33.6384	100			ACH 7.29 nmole	182.965	9.2499	10.5215	100			ACH 7.29 nmole	111.739	38.9776	45.2313	100			ACH 7.29 nmole	139.043	14.316	19.6495	100
	NECA Dose Response Curve	Pressure before NECA	190.637					NECA Dose Response Curve	Pressure before NECA	150.54					NECA Dose Response Curve	Pressure before NECA	215.86					NECA Dose Response Curve	Pressure before NECA	158.063					NECA Dose Response Curve	Pressure before NECA	200.441					NECA Dose Response Curve	Pressure before NECA	122.182					NECA Dose Response Curve	Pressure before NECA	157.135
		Delta	84.567	difference in mmhg	% from Delta	% from Max			Delta	55.2713	difference in mmhg	% from Delta	% from Max			Delta	95.3415	difference in mmhg	% from Delta	% from Max			Delta	86.1672	difference in mmhg	% from Delta	% from Max			Delta	96.141	difference in mmhg	% from Delta	% from Max			Delta	57.6387	difference in mmhg	% from Delta	% from Max			Delta	76.6334	difference in mmhg	% from Delta	% from Max
		NECA 1.6 nmole	185.565	5.072	5.99761	256.758			NECA 1.6 nmole	146.003	4.5368	8.20824	18.7855			NECA 1.6 nmole	210.57	5.29	5.54848	100.82			NECA 1.6 nmole	144.82	13.2429	15.3688	58.4173			NECA 1.6 nmole	197.896	2.5453	2.64747	11.9604			NECA 1.6 nmole	119.78	2.4017	4.16682	25.6348			NECA 1.6 nmole	154.7	2.435	3.17747	15.9064
		NECA 3.1 nmole	182.119	8.5177	10.0721	431.189			NECA 3.1 nmole	139.88	10.66	19.2867	44.1399			NECA 3.1 nmole	212.93	2.93	3.07316	55.8414			NECA 3.1 nmole	142.076	15.9865	18.5529	70.5199			NECA 3.1 nmole	191.344	9.0975	9.46266	42.7494			NECA 3.1 nmole	119.124	3.0577	5.30494	32.6367			NECA 3.1 nmole	152.376	4.7597	6.211	31.0923
		NECA 6.25 nmole	181.88	8.757	10.3551	443.303			NECA 6.25 nmole	135.578	14.9619	27.0699	61.9528			NECA 6.25 nmole	210.365	5.495	5.76349	104.727			NECA 6.25 nmole	139.773	18.2894	21.2255	80.6784			NECA 6.25 nmole	186.548	13.8935	14.4512	65.2859			NECA 6.25 nmole	119.107	3.0743	5.33374	32.8139			NECA 6.25 nmole	148.58	8.5553	11.1639	55.8867
		NECA 12.5 nmole	180.355	10.2819	12.1583	520.497			NECA 12.5 nmole	132.993	17.547	31.747	72.6569			NECA 12.5 nmole	210.061	5.7985	6.08182	110.511			NECA 12.5 nmole	140.256	17.8068	20.6654	78.5496			NECA 12.5 nmole	184.067	16.3745	17.0318	76.9442			NECA 12.5 nmole	117.261	4.9206	8.53697	52.5206			NECA 12.5 nmole	148.442	8.6933	11.344	56.7881
		NECA 25 nmole	183.387	7.25	8.57308	367.014			NECA 25 nmole	128.37	22.17	40.1112	91.7993			NECA 25 nmole	207.64	8.22	8.62164	156.661			NECA 25 nmole	137.011	21.0516	24.4311	92.8631			NECA 25 nmole	184.223	16.2182	16.8692	76.2098			NECA 25 nmole	116.025	6.1572	10.6824	65.7196			NECA 25 nmole	146.39	10.7453	14.0217	70.1926
		NECA 50 nmole	181.678	8.959	10.594	453.528			NECA 50 nmole	128.22	22.32	40.3826	92.4204			NECA 50 nmole	209.74	6.12	6.41903	116.638			NECA 50 nmole	136.422	21.6407	25.1148	95.4617			NECA 50 nmole	181.669	18.7725	19.526	88.2125			NECA 50 nmole	115.844	6.3375	10.9952	67.644			NECA 50 nmole	141.763	15.3726	20.0599	100.42
		NECA 100 nmole	188.662	1.9754	2.3359	100			NECA 100 nmole	126.389	24.1505	43.6945	100			NECA 100 nmole	210.613	5.247	5.50337	100			NECA 100 nmole	135.393	22.6695	26.3087	100			NECA 100 nmole	179.161	21.281	22.1352	100			NECA 100 nmole	112.813	9.3689	16.2545	100			NECA 100 nmole	141.827	15.3083	19.976	100
Notes	None						Notes	None						Notes	None						Notes	None						Notes	None						Notes	None						Notes	None						Notes
		Mean of absolute values	SEM	Mean of % from delta	SEM	Mean of % from Max	SEM
B.P measurment	Heart rate	365.425	5.31005	NA	NA	NA	NA
	Systolic Blood pressure	111.89	4.045	NA	NA	NA	NA
Baseline		87.8835	7.73895	NA	NA	NA	NA
Delta before ACH		76.5186	7.84857	NA	NA	NA	NA
ACH 0.01 nmole		3.41006	2.04563	2.03753	4.36993	-20.6673	46.5128
ACH 0.03 nmole		7.53396	3.1592	9.14731	3.5573	43.2809	14.791
ACH 0.09 nmole		11.526	3.3145	13.7557	3.82211	59.9598	20.0576
ACH 0.27 nmole		13.1715	3.65376	15.6782	3.9084	67.2473	16.2834
ACH 0.81 nmole		15.8967	4.18933	19.6041	4.16786	89.5073	13.3268
ACH 2.43 nmole		24.0719	8.20382	28.3713	8.7934	92.7846	7.00049
ACH 7.29 nmole		24.653	7.89196	29.4496	8.31967	100	0
Delta before NECA		80.6655	5.76022	NA	NA	NA	NA
NECA 1.6 nmole		4.22569	1.51152	5.40982	1.76294	59.0694	30.8342
NECA 3.1 nmole		7.15525	1.69302	9.29375	2.30699	91.0757	48.8953
NECA 6.25 nmole		9.94839	1.85258	12.7969	2.75408	113.087	47.7327
NECA 12.5 nmole		11.0588	1.9064	14.3872	3.02429	129.122	56.2622
NECA 25 nmole		12.5682	2.25121	16.5806	3.86541	125.05	36.0153
NECA 50 nmole		13.6795	2.3693	17.9609	3.89832	138.133	45.3116
NECA 100 nmole		13.8658	2.94254	18.4856	4.61542	100	0
[truncated: 3 more columns]

## Sheet: Lps 3W PE Mother
LPS 3WMO1 (13/11/2019)							LPS 3wMO2 (13/11/2019)							LPS 3WMO3 (14/11/2019)							LPS 3W MO4(14/9/2019)							LPS 3W MO5(18/2/2021)							LPS 3W MO6(18/2/2021)							LPS 3W MO7(4/3/2021)							LPS 3W MO8(4/3/2021)
sex	female						sex	Female						sex	Female						sex	Female						sex							sex							sex							sex
weight	208						weight	207						weight	232						weight	212						weight	276						weight	255						weight	237						weight
B.P measurment after LPS	Systolic B.P	118.657					B.P measurment after LPS	Systolic B.P	112.7					B.P measurment after LPS	Systolic B.P	132.057					B.P measurment after LPS	Systolic B.P	84.41					B.P measurment after LPS	Systolic B.P	115.931					B.P measurment after LPS	Systolic B.P	114.88					B.P measurment after LPS	Systolic B.P	116.035					B.P measurment after LPS
	Heart Rate	395.977						Heart Rate	372.33						Heart Rate	353.405						Heart Rate	348.276						Heart Rate	331.826						Heart Rate	365.25						Heart Rate	405.995
Blood Sample							Blood Sample							Blood Sample							Blood Sample							Blood Sample							Blood Sample							Blood Sample							Blood Sample
Tissue isolation for IHC							Notes	bad isolation						Tissue isolation for IHC							Tissue isolation for IHC							Tissue isolation for IHC							Tissue isolation for IHC							Tissue isolation for IHC							Tissue isolation for IHC
Isolated Perfused Kidney Exiperiment	Baseline Pressure	51.18					Isolated Perfused Kidney Exiperiment	Baseline Pressure	61.5719					Isolated Perfused Kidney Exiperiment	Baseline Pressure	65.4875					Isolated Perfused Kidney Exiperiment	Baseline Pressure	47.898					Isolated Perfused Kidney Exiperiment	Baseline Pressure	87.4714					Isolated Perfused Kidney Exiperiment	Baseline Pressure	70.4128					Isolated Perfused Kidney Exiperiment	Baseline Pressure	46.4235					Isolated Perfused Kidney Exiperiment
	PHE Conc.	20 µMolar						PHE Conc.	20 µMolar						PHE Conc.	20 µMolar						PHE Conc.	20 µMolar						PHE Conc.	20 µMolar						PHE Conc.	20 µMolar						PHE Conc.	20 µMolar
	ACH Dose Response Curve	Pressure before ACH	158.2					ACH Dose Response Curve	Pressure before ACH	129.616					ACH Dose Response Curve	Pressure before ACH	166.958					ACH Dose Response Curve	Pressure before ACH	82.8785					ACH Dose Response Curve	Pressure before ACH	162.611					ACH Dose Response Curve	Pressure before ACH	139.355					ACH Dose Response Curve	Pressure before ACH	141.821
		Delta	107.02	difference in mmhg	% from Delta	% from Max			Delta	68.0438	difference in mmhg	% from Delta	% from Max			Delta	101.471	difference in mmhg	% from Delta	% from Max			Delta	34.9805	difference in mmhg	% from Delta	% from Max			Delta	75.1398	difference in mmhg	% from Delta	% from Max			Delta	68.9425	difference in mmhg	% from Delta	% from Max			Delta	95.3976	difference in mmhg	% from Delta	% from Max
		ACH 0.01 nmole	150.06	8.14	7.60605	37.0059			ACH 0.01 nmole	127.426	2.1895	3.21778	-363.825			ACH 0.01 nmole	165.396	1.5621	1.53946	17.6351			ACH 0.01 nmole	81.3924	1.4861	4.24837	13.5962			ACH 0.01 nmole	158.858	3.7527	4.99429	15.0586			ACH 0.01 nmole	132.179	7.1764	10.4093	50.7145			ACH 0.01 nmole	129.137	12.6836	13.2955	32.9614
		ACH 0.03 nmole	147.698	10.502	9.81312	47.744			ACH 0.03 nmole	122.994	6.6214	9.73108	-1100.27			ACH 0.03 nmole	163.935	3.0231	2.97929	34.1289			ACH 0.03 nmole	75.1754	7.7031	22.0211	70.4747			ACH 0.03 nmole	151.86	10.7514	14.3085	43.1426			ACH 0.03 nmole	128.338	11.0173	15.9804	77.8575			ACH 0.03 nmole	123.831	17.9906	18.8585	46.7529
		ACH 0.09 nmole	140.09	18.11	16.9221	82.3313			ACH 0.09 nmole	122.123	7.4927	11.0116	-1245.05			ACH 0.09 nmole	161.551	5.4069	5.32854	61.0404			ACH 0.09 nmole	73.0913	9.7872	27.979	89.5419			ACH 0.09 nmole	148.906	13.7055	18.24	54.9967			ACH 0.09 nmole	127.051	12.3043	17.8472	86.9525			ACH 0.09 nmole	116.291	25.5304	26.7621	66.3468
		ACH 0.27 nmole	139.64	18.56	17.3426	84.3771			ACH 0.27 nmole	124.762	4.854	7.13364	-806.58			ACH 0.27 nmole	160.83	6.128	6.03919	69.1812			ACH 0.27 nmole	76.213	6.6655	19.0549	60.9819			ACH 0.27 nmole	142.671	19.9399	26.5371	80.0137			ACH 0.27 nmole	124.818	14.5373	21.0861	102.733			ACH 0.27 nmole	112.117	29.7039	31.1369	77.1927
		ACH 0.81 nmole	137.23	20.97	19.5945	95.3333			ACH 0.81 nmole	135.05	-5.4344	-7.98662	903.024			ACH 0.81 nmole	159.827	7.131	7.02766	80.5044			ACH 0.81 nmole	74.3664	8.5121	24.3338	77.8762			ACH 0.81 nmole	141.332	21.2796	28.32	85.3896			ACH 0.81 nmole	124.65	14.7053	21.3298	103.92			ACH 0.81 nmole	108.682	33.1388	34.7376	86.1191
		ACH 2.43 nmole	138.04	20.16	18.8376	91.6509			ACH 2.43 nmole	133.775	-4.1594	-6.11283	691.16			ACH 2.43 nmole	159.883	7.0753	6.97277	79.8756			ACH 2.43 nmole	74.1465	8.732	24.9625	79.888			ACH 2.43 nmole	140.129	22.4822	29.9205	90.2153			ACH 2.43 nmole	125.112	14.2433	20.6597	100.655			ACH 2.43 nmole	105.299	36.5223	38.2843	94.9119
		ACH 7.29 nmole	136.203	21.9965	20.5536	100			ACH 7.29 nmole	130.218	-0.6018	-0.88443	100			ACH 7.29 nmole	158.1	8.8579	8.72953	100			ACH 7.29 nmole	71.9482	10.9303	31.2468	100			ACH 7.29 nmole	137.691	24.9206	33.1656	100			ACH 7.29 nmole	125.205	14.1506	20.5252	100			ACH 7.29 nmole	103.341	38.4802	40.3367	100
	NECA Dose Response Curve	Pressure before NECA	151.97					NECA Dose Response Curve	Pressure before NECA	144.653					NECA Dose Response Curve	Pressure before NECA	158.027					NECA Dose Response Curve	Pressure before NECA	83.6171					NECA Dose Response Curve	Pressure before NECA	156.36					NECA Dose Response Curve	Pressure before NECA	177.516					NECA Dose Response Curve	Pressure before NECA	135.372
		Delta	100.79	difference in mmhg	% from Delta	% from Max			Delta	83.0807	difference in mmhg	% from Delta	% from Max			Delta	92.5391	difference in mmhg	% from Delta	% from Max			Delta	35.7191	difference in mmhg	% from Delta	% from Max			Delta	68.8886	difference in mmhg	% from Delta	% from Max			Delta	107.103	difference in mmhg	% from Delta	% from Max			Delta	88.9485	difference in mmhg	% from Delta	% from Max
		NECA 1.6 nmole	136.54	15.43	15.3091	50.5504			NECA 1.6 nmole	132.465	12.1878	14.6698	27.7534			NECA 1.6 nmole	154.746	3.2803	3.54477	30.5907			NECA 1.6 nmole	81.19	2.4271	6.79496	43.2623			NECA 1.6 nmole	154.376	1.9841	2.88016	7.49566			NECA 1.6 nmole	170.542	6.9742	6.51168	18.4987			NECA 1.6 nmole	130.46	4.912	5.5223	16.2638
		NECA 3.1 nmole	130.001	21.9688	21.7966	71.9722			NECA 3.1 nmole	125.307	19.3457	23.2854	44.053			NECA 3.1 nmole	144.859	13.1676	14.2292	122.795			NECA 3.1 nmole	76.7846	6.8325	19.1284	121.787			NECA 3.1 nmole	148.974	7.386	10.7217	27.9033			NECA 3.1 nmole	170.68	6.8358	6.38245	18.1316			NECA 3.1 nmole	124.878	10.4939	11.7977	34.7457
		NECA 6.25 nmole	127.557	24.413	24.2216	79.9797			NECA 6.25 nmole	114.254	30.399	36.5897	69.223			NECA 6.25 nmole	147.082	10.9447	11.8271	102.066			NECA 6.25 nmole	80.2052	3.4119	9.55203	60.816			NECA 6.25 nmole	142.5	13.8605	20.1202	52.3631			NECA 6.25 nmole	139.21	38.3058	35.7654	101.604			NECA 6.25 nmole	118.69	16.682	18.7547	55.2348
		NECA 12.5 nmole	125.39	26.58	26.3717	87.079			NECA 12.5 nmole	113.779	30.8739	37.1613	70.3044			NECA 12.5 nmole	147.689	10.3376	11.1711	96.4041			NECA 12.5 nmole	78.9829	4.6342	12.974	82.6031			NECA 12.5 nmole	136.6	19.76	28.684	74.6505			NECA 12.5 nmole	139.916	37.6	35.1064	99.7318			NECA 12.5 nmole	114.556	20.8159	23.4022	68.9223
		NECA 25 nmole	122.75	29.22	28.991	95.728			NECA 25 nmole	112.284	32.3688	38.9607	73.7085			NECA 25 nmole	151.779	6.2481	6.75185	58.2671			NECA 25 nmole	79.8623	3.7548	10.512	66.9281			NECA 25 nmole	134.607	21.7526	31.5765	82.1783			NECA 25 nmole	140.1	37.4163	34.9349	99.2446			NECA 25 nmole	111.619	23.7528	26.704	78.6464
		NECA 50 nmole	121.7	30.27	30.0327	99.1679			NECA 50 nmole	109.795	34.8573	41.956	79.3752			NECA 50 nmole	150.446	7.5806	8.19178	70.6934			NECA 50 nmole	80.3723	3.2448	9.08422	57.8375			NECA 50 nmole	130.79	25.57	37.1179	96.5999			NECA 50 nmole	140.6	36.9158	34.4676	97.917			NECA 50 nmole	109.498	25.8739	29.0886	85.6695
		NECA 100 nmole	121.446	30.524	30.2848	100			NECA 100 nmole	100.738	43.9146	52.8578	100			NECA 100 nmole	147.303	10.7232	11.5878	100			NECA 100 nmole	78.0069	5.6102	15.7064	100			NECA 100 nmole	129.89	26.47	38.4244	100			NECA 100 nmole	139.815	37.7011	35.2008	100			NECA 100 nmole	105.17	30.202	33.9545	100
Notes	None						Notes	None						Notes	None						Notes	None						Notes	None						Notes	None						Notes	None						Notes
		Mean of absolute values	SEM	Mean of % from delta	SEM	Mean of % from Max	SEM
B.P measurment	Heart rate	358.82	12.2908	NA	NA	NA	NA
	Systolic Blood pressure	111.371	5.16108	NA	NA	NA	NA
Baseline		66.8616	7.20019	NA	NA	NA	NA
Delta before ACH		75.4178	8.80383	NA	NA	NA	NA
ACH 0.01 nmole		5.53571	1.40298	7.40587	1.65903	-18.5516	49.5898
ACH 0.03 nmole		10.035	1.57091	14.7372	2.49634	-87.0036	144.891
ACH 0.09 nmole		13.1065	2.24625	18.4997	2.73828	-90.0924	165.056
ACH 0.27 nmole		14.1187	3.00104	19.0407	3.11948	-31.087	110.868
ACH 0.81 nmole		14.0034	4.07198	18.7193	4.727	188.752	102.088
ACH 2.43 nmole		14.8353	4.26202	19.9445	4.9046	164.855	75.2273
ACH 7.29 nmole		16.7243	4.16904	22.8053	4.80163	100	0
Delta before NECA		79.8108	8.28389	NA	NA	NA	NA
NECA 1.6 nmole		6.26474	1.76548	7.49888	1.70229	26.2797	5.21208
NECA 3.1 nmole		11.5303	2.16863	14.682	2.14793	59.3777	14.8032
NECA 6.25 nmole		18.3686	4.16146	21.4217	3.61723	71.2057	7.55613
NECA 12.5 nmole		20.3601	3.91896	24.358	3.34257	80.7725	4.50903
NECA 25 nmole		21.0051	4.32046	25.0569	4.02538	78.4925	4.88183
NECA 50 nmole		21.9002	4.56498	25.9585	4.52644	80.7771	5.99453
NECA 100 nmole		25.4519	4.62837	31.0111	4.57352	100	0
[truncated: 3 more columns]

## Sheet: Losartan 3W Mother
3W LOMO2 (4/1/2020)							3W LOMO3(4/1/2020)							3W LOMO5 (4/1/2020)							3W LOMO6 (4/3/2021)							3W LOMO7 (4/3/2021)							3W LOMO8 (1/5/2021)							3W LOMO9 (3/5/2021)							3W LOMO 10 (3/5/2021)
sex	female						sex	Female						sex	Female						sex	FEMALE						sex							sex							sex	Male						sex
weight	219						weight	200						weight	217						weight	280						weight	288						weight	230						weight	264						weight
B.P measurment after LPS	Systolic B.P	113.775					B.P measurment after LPS	Systolic B.P	112.023					B.P measurment after LPS	Systolic B.P	112.41					B.P measurment after LPS	Systolic B.P	121.847					B.P measurment after LPS	Systolic B.P	100.44					B.P measurment after LPS	Systolic B.P	92.43					B.P measurment after LPS	Systolic B.P	109.445					B.P measurment after LPS
	Heart Rate	381.36						Heart Rate	460.951						Heart Rate	377.795						Heart Rate	359.047						Heart Rate	387.174						Heart Rate	368.464						Heart Rate	340.723
Blood Sample							Blood Sample							Blood Sample							Blood Sample							Blood Sample							Blood Sample							Blood Sample							Blood Sample
Tissue isolation for IHC							Tissue isolation for IHC							Tissue isolation for IHC							Tissue isolation for IHC							Tissue isolation for IHC							Tissue isolation for IHC							Tissue isolation for IHC							Tissue isolation for IHC
Isolated Perfused Kidney Exiperiment	Baseline Pressure	147.543					Isolated Perfused Kidney Exiperiment	Baseline Pressure	109.492					Isolated Perfused Kidney Exiperiment	Baseline Pressure	74.2468					Isolated Perfused Kidney Exiperiment	Baseline Pressure	73.0315					Isolated Perfused Kidney Exiperiment	Baseline Pressure	70.288					Isolated Perfused Kidney Exiperiment	Baseline Pressure	76.6856					Isolated Perfused Kidney Exiperiment	Baseline Pressure	82.1466					Isolated Perfused Kidney Exiperiment
	PHE Conc.	20 µMolar						PHE Conc.	20 µMolar						PHE Conc.	20 µMolar						PHE Conc.	20 µMolar						PHE Conc.	20 µMolar						PHE Conc.	20 µMolar						PHE Conc.	20 µMolar
	ACH Dose Response Curve	Pressure before ACH	234.909					ACH Dose Response Curve	Pressure before ACH	204.989					ACH Dose Response Curve	Pressure before ACH	159.056					ACH Dose Response Curve	Pressure before ACH	166.738					ACH Dose Response Curve	Pressure before ACH	184.887					ACH Dose Response Curve	Pressure before ACH	160.138					ACH Dose Response Curve	Pressure before ACH	160.305
		Delta	87.3656	difference in mmhg	% from Delta	% from Max			Delta	95.4974	difference in mmhg	% from Delta	% from Max			Delta	84.8092	difference in mmhg	% from Delta	% from Max			Delta	93.706	difference in mmhg	% from Delta	% from Max			Delta	114.599	difference in mmhg	% from Delta	% from Max			Delta	83.4525	difference in mmhg	% from Delta	% from Max			Delta	78.1588	difference in mmhg	% from Delta	% from Max
		ACH 0.01 nmole	229.868	5.0408	5.76978	11.3244			ACH 0.01 nmole	213.398	-8.4082	-8.80464	-32.0405			ACH 0.01 nmole	144.638	14.4182	17.0007	48.936			ACH 0.01 nmole	163.549	3.1885	3.40266	14.2385			ACH 0.01 nmole	180.937	3.9502	3.44698	13.8221			ACH 0.01 nmole	140.885	19.253	23.0706	50.6438			ACH 0.01 nmole	148.13	12.175	15.5773	40.7443
		ACH 0.03 nmole	214.96	19.9486	22.8335	44.8156			ACH 0.03 nmole	206.276	-1.2868	-1.34747	-4.90351			ACH 0.03 nmole	136.428	22.6278	26.6808	76.7997			ACH 0.03 nmole	159.515	7.2223	7.7074	32.2518			ACH 0.03 nmole	177.373	7.514	6.55678	26.2921			ACH 0.03 nmole	132.521	27.6172	33.0933	72.6453			ACH 0.03 nmole	139.879	20.4264	26.1345	68.358
		ACH 0.09 nmole	213.311	21.5973	24.7206	48.5195			ACH 0.09 nmole	195.709	9.2802	9.71775	35.3634			ACH 0.09 nmole	134.161	24.8949	29.354	84.4943			ACH 0.09 nmole	157.374	9.3633	9.99221	41.8126			ACH 0.09 nmole	171.662	13.2246	11.5399	46.274			ACH 0.09 nmole	130.932	29.2058	34.9969	76.824			ACH 0.09 nmole	135.524	24.7818	31.707	82.9336
		ACH 0.27 nmole	213.054	21.8549	25.0155	49.0982			ACH 0.27 nmole	197.207	7.7824	8.14933	29.6558			ACH 0.27 nmole	133.234	25.8223	30.4475	87.642			ACH 0.27 nmole	154.379	12.3588	13.1889	55.1892			ACH 0.27 nmole	166.261	18.6261	16.2533	65.1743			ACH 0.27 nmole	126.664	33.4738	40.1112	88.0507			ACH 0.27 nmole	134.89	25.4158	32.5182	85.0553
		ACH 0.81 nmole	212.93	21.9781	25.1565	49.375			ACH 0.81 nmole	202.022	2.9676	3.10752	11.3084			ACH 0.81 nmole	132.392	26.6639	31.4399	90.4984			ACH 0.81 nmole	149.89	16.8475	17.9791	75.2339			ACH 0.81 nmole	160.181	24.706	21.5587	86.4484			ACH 0.81 nmole	124.638	35.5004	42.5396	93.3816			ACH 0.81 nmole	136.792	23.5138	30.0846	78.6902
		ACH 2.43 nmole	186.046	48.8626	55.9289	109.773			ACH 2.43 nmole	211.757	-6.7675	-7.08658	-25.7884			ACH 2.43 nmole	129.361	29.6952	35.0141	100.787			ACH 2.43 nmole	147.41	19.3275	20.6257	86.3085			ACH 2.43 nmole	157.257	27.63	24.1102	96.6797			ACH 2.43 nmole	122.499	37.6387	45.1019	99.0062			ACH 2.43 nmole	135.459	24.8464	31.7896	83.1498
		ACH 7.29 nmole	190.396	44.5126	50.9498	100			ACH 7.29 nmole	178.747	26.2424	27.4797	100			ACH 7.29 nmole	129.593	29.4634	34.7408	100			ACH 7.29 nmole	144.344	22.3935	23.8976	100			ACH 7.29 nmole	156.308	28.5789	24.9382	100			ACH 7.29 nmole	122.122	38.0165	45.5547	100			ACH 7.29 nmole	130.424	29.8815	38.2318	100
	NECA Dose Response Curve	Pressure before NECA	236.283					NECA Dose Response Curve	Pressure before NECA	182.45					NECA Dose Response Curve	Pressure before NECA	131.121					NECA Dose Response Curve	Pressure before NECA	160.37					NECA Dose Response Curve	Pressure before NECA	167.858					NECA Dose Response Curve	Pressure before NECA	153.655					NECA Dose Response Curve	Pressure before NECA	175.439
		Delta	88.7396	difference in mmhg	% from Delta	% from Max			Delta	72.958	difference in mmhg	% from Delta	% from Max			Delta	56.8742	difference in mmhg	% from Delta	% from Max			Delta	87.3385	difference in mmhg	% from Delta	% from Max			Delta	97.5701	difference in mmhg	% from Delta	% from Max			Delta	76.969	difference in mmhg	% from Delta	% from Max			Delta	93.2925	difference in mmhg	% from Delta	% from Max
		NECA 1.6 nmole	231.336	4.9463	5.57395	-49.5691			NECA 1.6 nmole	181.237	1.2129	1.66246	3.45949			NECA 1.6 nmole	124.432	6.6894	11.7617	33.219			NECA 1.6 nmole	144.335	16.0345	18.359	84.6679			NECA 1.6 nmole	164.981	2.8767	2.94834	12.949			NECA 1.6 nmole	142.233	11.4216	14.8392	58.6436			NECA 1.6 nmole	160.839	14.6006	15.6503	40.2885
		NECA 3.1 nmole	232.478	3.8046	4.28738	-38.1276			NECA 3.1 nmole	173.133	9.3173	12.7708	26.5752			NECA 3.1 nmole	120.679	10.4421	18.36	51.8545			NECA 3.1 nmole	151.2	9.17	10.4994	48.4209			NECA 3.1 nmole	163.745	4.1133	4.21574	18.5154			NECA 3.1 nmole	139.451	14.2036	18.4537	72.9276			NECA 3.1 nmole	151.99	23.4494	25.1354	64.7057
		NECA 6.25 nmole	239.804	-3.5209	-3.96768	35.2845			NECA 6.25 nmole	163.08	19.3697	26.5491	55.2471			NECA 6.25 nmole	122.25	8.8706	15.5969	44.0506			NECA 6.25 nmole	154.287	6.0832	6.96508	32.1215			NECA 6.25 nmole	157.631	10.2276	10.4823	46.0379			NECA 6.25 nmole	139.545	14.1096	18.3315	72.445			NECA 6.25 nmole	147.569	27.8701	29.8739	76.904
		NECA 12.5 nmole	247.429	-11.1465	-12.5609	111.704			NECA 12.5 nmole	162.133	20.3172	27.8478	57.9496			NECA 12.5 nmole	117.544	13.5765	23.8711	67.4197			NECA 12.5 nmole	154.131	6.2394	7.14393	32.9463			NECA 12.5 nmole	153.011	14.8476	15.2174	66.8341			NECA 12.5 nmole	133.98	19.6746	25.5617	101.018			NECA 12.5 nmole	144.841	30.5982	32.7981	84.4319
		NECA 25 nmole	246.033	-9.7505	-10.9878	97.7141			NECA 25 nmole	150.51	31.9398	43.7783	91.1001			NECA 25 nmole	114.84	16.2815	28.6272	80.8524			NECA 25 nmole	153.322	7.048	8.06975	37.216			NECA 25 nmole	149.687	18.1708	18.6233	81.793			NECA 25 nmole	136.221	17.4336	22.6502	89.5119			NECA 25 nmole	143.168	32.2711	34.5913	89.048
		NECA 50 nmole	247.463	-11.1808	-12.5996	112.048			NECA 50 nmole	150.446	32.0041	43.8665	91.2835			NECA 50 nmole	112.77	18.3511	32.2661	91.1299			NECA 50 nmole	152.173	8.1966	9.38486	43.281			NECA 50 nmole	147.626	20.2319	20.7358	91.0707			NECA 50 nmole	140.207	13.4477	17.4716	69.0465			NECA 50 nmole	142.81	32.6289	34.9748	90.0353
		NECA 100 nmole	246.261	-9.9786	-11.2448	100			NECA 100 nmole	147.39	35.0601	48.0552	100			NECA 100 nmole	110.984	20.1373	35.4067	100			NECA 100 nmole	141.432	18.9381	21.6836	100			NECA 100 nmole	145.643	22.2156	22.7689	100			NECA 100 nmole	134.178	19.4763	25.3041	100			NECA 100 nmole	139.199	36.2401	38.8457	100
Notes	None						Notes	None						Notes	None						Notes	None						Notes	None						Notes	None						Notes	None						Notes
		Mean of absolute values	SEM	Mean of % from delta	SEM	Mean of % from Max	SEM
B.P measurment	Heart rate	373.206	15.375	NA	NA	NA	NA
	Systolic Blood pressure	106.935	3.72016	NA	NA	NA	NA
Baseline		87.2954	9.84229	NA	NA	NA	NA
Delta before ACH		91.2991	3.91972	NA	NA	NA	NA
ACH 0.01 nmole		8.20413	3.18116	9.59009	3.68457	26.9761	11.1721
ACH 0.03 nmole		16.712	3.88126	19.1978	4.6026	55.2887	14.0447
ACH 0.09 nmole		20.2527	2.99151	23.0003	3.82792	67.809	10.83
ACH 0.27 nmole		20.889	2.84918	23.6438	3.78469	69.0652	8.10337
ACH 0.81 nmole		21.2539	3.31433	23.888	4.09424	70.112	9.67864
ACH 2.43 nmole		25.3924	5.68179	28.6361	6.61804	80.3899	15.4527
ACH 7.29 nmole		30.3241	2.64082	33.8898	3.63782	100	0
Delta before NECA		81.6083	4.60839	NA	NA	NA	NA
NECA 1.6 nmole		8.18561	1.90393	10.0663	2.18431	26.6911	14.1194
NECA 3.1 nmole		10.2818	2.22546	12.9403	2.58888	34.3677	12.3177
NECA 6.25 nmole		11.9284	3.27217	14.9406	3.80616	51.2803	5.72076
NECA 12.5 nmole		13.9338	4.33499	17.728	5.14461	73.7046	8.80526
NECA 25 nmole		16.5616	4.77339	21.1862	5.9313	80.1619	6.6532
NECA 50 nmole		16.9021	4.97573	21.6649	6.2057	83.9264	7.14495
NECA 100 nmole		20.9846	5.03796	26.6764	6.26278	100	0
[truncated: 3 more columns]

## Sheet: LPS Losartan 3W Mother
LPS 3W LOMO4 (4/1/2020)							LPS 3W LOMO6(2/2/2020)							LPS 3W LOMO8 (2/2/2020)							LPS 3W LOMO9 (1/5/2021)							LPS 3W LOMO 10 (1/5/2021)							LPS 3W LOMO11 (4/5/2021)							LPS 3W LOMO12 (4/5/2021)							LPS 3W LOMO13 (4/5/2021)
sex	female						sex	Female						sex	Female						sex	FEMALE						sex							sex							sex							sex
weight	257						weight	225						weight	250						weight	200						weight	220						weight	256						weight	210						weight
B.P measurment after LPS	Systolic B.P	103.23					B.P measurment after LPS	Systolic B.P	99.4533					B.P measurment after LPS	Systolic B.P	96.365					B.P measurment after LPS	Systolic B.P	81.352					B.P measurment after LPS	Systolic B.P	89.255					B.P measurment after LPS	Systolic B.P	118.003					B.P measurment after LPS	Systolic B.P	114.95					B.P measurment after LPS
	Heart Rate	309.536						Heart Rate	387.402						Heart Rate	421.445						Heart Rate	364.762						Heart Rate	398.7						Heart Rate	348.876						Heart Rate	392.25
Blood Sample							Blood Sample							Blood Sample							Blood Sample							Blood Sample							Blood Sample							Blood Sample							Blood Sample
Tissue isolation for IHC							Tissue isolation for IHC							Tissue isolation for IHC							Tissue isolation for IHC							Tissue isolation for IHC							Tissue isolation for IHC							Tissue isolation for IHC							Tissue isolation for IHC
Isolated Perfused Kidney Exiperiment	Baseline Pressure	54.0201					Isolated Perfused Kidney Exiperiment	Baseline Pressure	33.5386					Isolated Perfused Kidney Exiperiment	Baseline Pressure	59.5795					Isolated Perfused Kidney Exiperiment	Baseline Pressure	96.8669					Isolated Perfused Kidney Exiperiment	Baseline Pressure	74.8221					Isolated Perfused Kidney Exiperiment	Baseline Pressure	50.2879					Isolated Perfused Kidney Exiperiment	Baseline Pressure	77.0745					Isolated Perfused Kidney Exiperiment
	PHE Conc.	20 µMolar						PHE Conc.	20 µMolar						PHE Conc.	20 µMolar						PHE Conc.	20 µMolar						PHE Conc.	20 µMolar						PHE Conc.	20 µMolar						PHE Conc.	20 µMolar
	ACH Dose Response Curve	Pressure before ACH	135.735					ACH Dose Response Curve	Pressure before ACH	99.0997					ACH Dose Response Curve	Pressure before ACH	126.664					ACH Dose Response Curve	Pressure before ACH	189.213					ACH Dose Response Curve	Pressure before ACH	132.358					ACH Dose Response Curve	Pressure before ACH	102.525					ACH Dose Response Curve	Pressure before ACH	219.453
		Delta	81.7148	difference in mmhg	% from Delta	% from Max			Delta	65.5611	difference in mmhg	% from Delta	% from Max			Delta	67.0848	difference in mmhg	% from Delta	% from Max			Delta	92.346	difference in mmhg	% from Delta	% from Max			Delta	57.5357	difference in mmhg	% from Delta	% from Max			Delta	52.2372	difference in mmhg	% from Delta	% from Max			Delta	142.378	difference in mmhg	% from Delta	% from Max
		ACH 0.01 nmole	126.399	9.3357	11.4247	50.3465			ACH 0.01 nmole	102.757	-3.6569	-5.57785	-186.843			ACH 0.01 nmole	125.041	1.623	2.41933	-24.4071			ACH 0.01 nmole	179.648	9.5654	10.3582	15.7942			ACH 0.01 nmole	132.942	-0.5839	-1.01485	-10.2095			ACH 0.01 nmole	101.821	0.7042	1.34808	7.18073			ACH 0.01 nmole	215.768	3.6848	2.58803	11.1984
		ACH 0.03 nmole	122.568	13.1673	16.1137	71.0099			ACH 0.03 nmole	104.09	-4.9903	-7.61168	-254.971			ACH 0.03 nmole	121.967	4.6973	7.00203	-70.6393			ACH 0.03 nmole	169.448	19.7648	21.403	32.6352			ACH 0.03 nmole	132.212	0.146	0.253755	2.5528			ACH 0.03 nmole	100.851	1.6745	3.20557	17.0749			ACH 0.03 nmole	210.935	8.5179	5.98258	25.8867
		ACH 0.09 nmole	117.523	18.2119	22.2871	98.215			ACH 0.09 nmole	92.8147	6.285	9.58648	321.122			ACH 0.09 nmole	125.144	1.5203	2.26624	-22.8627			ACH 0.09 nmole	154.287	34.9261	37.8209	57.6691			ACH 0.09 nmole	133.665	-1.3071	-2.27181	-22.8546			ACH 0.09 nmole	98.0617	4.4634	8.54449	45.5133			ACH 0.09 nmole	209.364	10.0891	7.08612	30.6617
		ACH 0.27 nmole	116.923	18.8119	23.0214	101.451			ACH 0.27 nmole	94.6946	4.4051	6.71908	225.072			ACH 0.27 nmole	117.295	9.3693	13.9664	-140.898			ACH 0.27 nmole	152.817	36.3963	39.413	60.0967			ACH 0.27 nmole	136.274	-3.9158	-6.80586	-68.4676			ACH 0.27 nmole	95.346	7.1791	13.7433	73.2053			ACH 0.27 nmole	199.523	19.9302	13.9981	60.5696
		ACH 0.81 nmole	114.812	20.9226	25.6044	112.833			ACH 0.81 nmole	106.72	-7.6206	-11.6237	-389.362			ACH 0.81 nmole	114.959	11.7053	17.4485	-176.027			ACH 0.81 nmole	141.184	48.0291	52.0099	79.3045			ACH 0.81 nmole	133.646	-1.2878	-2.23826	-22.5171			ACH 0.81 nmole	92.8557	9.6694	18.5106	98.5989			ACH 0.81 nmole	194.515	24.938	17.5153	75.7888
		ACH 2.43 nmole	116.439	19.2959	23.6137	104.061			ACH 2.43 nmole	97.629	1.4707	2.24325	75.1431			ACH 2.43 nmole	124.835	1.8293	2.72685	-27.5095			ACH 2.43 nmole	128.559	60.6543	65.6816	100.151			ACH 2.43 nmole	132.238	0.1202	0.208914	2.10169			ACH 2.43 nmole	93.5255	8.9996	17.2283	91.769			ACH 2.43 nmole	189.535	29.9183	21.0132	90.9244
		ACH 7.29 nmole	117.192	18.5429	22.6922	100			ACH 7.29 nmole	97.1425	1.9572	2.98531	100			ACH 7.29 nmole	133.314	-6.6497	-9.91238	100			ACH 7.29 nmole	128.65	60.5629	65.5826	100			ACH 7.29 nmole	126.639	5.7192	9.94026	100			ACH 7.29 nmole	92.7183	9.8068	18.7736	100			ACH 7.29 nmole	186.548	32.9046	23.1107	100
	NECA Dose Response Curve	Pressure before NECA	164.339					NECA Dose Response Curve	Pressure before NECA	108.601					NECA Dose Response Curve	Pressure before NECA	166.939					NECA Dose Response Curve	Pressure before NECA	182.045					NECA Dose Response Curve	Pressure before NECA	108.914					NECA Dose Response Curve	Pressure before NECA	103.873					NECA Dose Response Curve	Pressure before NECA	208.84
		Delta	110.319	difference in mmhg	% from Delta	% from Max			Delta	75.0622	difference in mmhg	% from Delta	% from Max			Delta	107.359	difference in mmhg	% from Delta	% from Max			Delta	85.1781	difference in mmhg	% from Delta	% from Max			Delta	34.092	difference in mmhg	% from Delta	% from Max			Delta	53.5854	difference in mmhg	% from Delta	% from Max			Delta	131.765	difference in mmhg	% from Delta	% from Max
		NECA 1.6 nmole	143.288	21.0512	19.0821	45.5731			NECA 1.6 nmole	97.8409	10.7599	14.3346	78.7994			NECA 1.6 nmole	150.623	16.316	15.1975	31.8044			NECA 1.6 nmole	183.635	-1.5904	-1.86715	-6.64447			NECA 1.6 nmole	111.241	-2.3272	-6.82623	-15.8481			NECA 1.6 nmole	103.341	0.5324	0.993554	3.1519			NECA 1.6 nmole	201.535	7.305	5.54394	14.5765
		NECA 3.1 nmole	133.759	30.5802	27.7198	66.2021			NECA 3.1 nmole	98.364	10.2368	13.6378	74.9685			NECA 3.1 nmole	139.425	27.514	25.6279	53.6325			NECA 3.1 nmole	191.005	-8.9597	-10.5188	-37.4324			NECA 3.1 nmole	105.634	3.2803	9.62191	22.3387			NECA 3.1 nmole	99.1073	4.766	8.89421	28.2155			NECA 3.1 nmole	186.05	22.7899	17.2958	45.4753
		NECA 6.25 nmole	127.787	36.5525	33.1334	79.1313			NECA 6.25 nmole	99.75	8.8508	11.7913	64.8182			NECA 6.25 nmole	125.642	41.2966	38.4657	80.4986			NECA 6.25 nmole	169.751	12.2936	14.4328	51.3609			NECA 6.25 nmole	100.456	8.4586	24.8111	57.6026			NECA 6.25 nmole	96.179	7.6943	14.3589	45.5516			NECA 6.25 nmole	179.363	29.4772	22.371	58.8192
		NECA 12.5 nmole	122.062	42.277	38.3225	91.5241			NECA 12.5 nmole	98.6495	9.9513	13.2574	72.8777			NECA 12.5 nmole	120.868	46.0712	42.913	89.8057			NECA 12.5 nmole	165.16	16.8848	19.8229	70.5423			NECA 12.5 nmole	99.7428	9.1713	26.9016	62.4561			NECA 12.5 nmole	93.9291	9.9442	18.5577	58.8714			NECA 12.5 nmole	170.744	38.0962	28.9121	76.0177
		NECA 25 nmole	120.491	43.8483	39.7468	94.9258			NECA 25 nmole	99.5316	9.0692	12.0822	66.4177			NECA 25 nmole	116.076	50.863	47.3763	99.1462			NECA 25 nmole	161.803	20.2418	23.7641	84.5674			NECA 25 nmole	96.385	12.5291	36.7509	85.3225			NECA 25 nmole	92.3748	11.4985	21.4583	68.0731			NECA 25 nmole	165.212	43.6277	33.1101	87.0553
		NECA 50 nmole	121.566	42.7732	38.7723	92.5983			NECA 50 nmole	100.4	8.2008	10.9253	60.058			NECA 50 nmole	117.82	49.1195	45.7524	95.7476			NECA 50 nmole	160.609	21.4364	25.1666	89.5583			NECA 50 nmole	95.2945	13.6196	39.9495	92.7488			NECA 50 nmole	89.9102	13.9631	26.0577	82.664			NECA 50 nmole	161.977	46.8629	35.5654	93.5109
		NECA 100 nmole	118.147	46.1922	41.8714	100			NECA 100 nmole	94.946	13.6548	18.1913	100			NECA 100 nmole	115.638	51.301	47.7843	100			NECA 100 nmole	158.109	23.9357	28.1008	100			NECA 100 nmole	94.2297	14.6844	43.0729	100			NECA 100 nmole	86.9819	16.8914	31.5224	100			NECA 100 nmole	158.725	50.1149	38.0334	100
Notes	None						Notes	None						Notes	None						Notes	None						Notes	None						Notes	None						Notes	None						Notes
		Mean of absolute values	SEM	Mean of % from delta	SEM	Mean of % from Max	SEM
B.P measurment	Heart rate	378.161	12.6134	NA	NA	NA	NA
	Systolic Blood pressure	100.169	4.30139	NA	NA	NA	NA
Baseline		64.3837	6.84782	NA	NA	NA	NA
Delta before ACH		78.4221	10.1849	NA	NA	NA	NA
ACH 0.01 nmole		2.90285	1.6266	3.1585	1.97473	-15.4758	25.6446
ACH 0.03 nmole		6.70967	2.8053	7.74562	3.36669	-15.169	37.3858
ACH 0.09 nmole		10.932	4.08982	13.0854	4.54675	71.9732	38.5854
ACH 0.27 nmole		13.3082	4.30361	15.6138	4.70433	48.0766	38.9717
ACH 0.81 nmole		15.3855	6.03977	17.7051	6.73861	-16.9048	63.0641
ACH 2.43 nmole		17.4919	7.19198	19.8089	7.49613	65.9394	17.642
ACH 7.29 nmole		17.7829	7.46253	20.1892	7.85009	100	0
Delta before NECA		82.9689	11.432	NA	NA	NA	NA
NECA 1.6 nmole		6.96422	3.02423	6.49772	3.2047	21.5252	10.8076
NECA 3.1 nmole		12.2291	4.80295	12.9706	4.18049	37.0791	12.3302
NECA 6.25 nmole		19.2308	4.9948	21.6571	3.50453	61.2589	4.5252
NECA 12.5 nmole		23.1993	5.66454	26.071	3.63639	74.6156	4.08393
NECA 25 nmole		25.9971	6.05502	29.8549	4.04132	84.7392	4.20303
NECA 50 nmole		26.4484	5.966	30.7131	3.99951	86.9245	4.08996
NECA 100 nmole		29.3016	5.94585	34.3931	3.5239	100	0
[truncated: 3 more columns]

## Sheet:  PIO 3W Mother 
3W PMO1 (5/1/2020)							3W PMO3 (5/1/2020)							3W PMO5(27/1/2020)							3W PMO 6(27/1/2020)							3W PMO7(24/4/2021)							3W PMO8 (24/4/2021)							3W PMO9 (24/4/2021)							3W PMO 10 (25/4/2021)
sex	female						sex	Female						sex	Female						sex	FEMALE						sex							sex							sex							sex
weight	230						weight	205						weight	197						weight	207						weight	229						weight	236						weight	220						weight
B.P measurment after LPS	Systolic B.P	103.307					B.P measurment after LPS	Systolic B.P	115.51					B.P measurment after LPS	Systolic B.P	107.11					B.P measurment after LPS	Systolic B.P	104.86					B.P measurment after LPS	Systolic B.P	109.48					B.P measurment after LPS	Systolic B.P	119.37					B.P measurment after LPS	Systolic B.P	118.49					B.P measurment after LPS
	Heart Rate	402.088						Heart Rate	425.068						Heart Rate	373.37						Heart Rate	345.763						Heart Rate	348.261						Heart Rate	335.518						Heart Rate	294.537
Blood Sample							Blood Sample							Blood Sample							Blood Sample							Blood Sample							Blood Sample							Blood Sample							Blood Sample
Tissue isolation for IHC							Tissue isolation for IHC							Tissue isolation for IHC							Tissue isolation for IHC							Tissue isolation for IHC							Tissue isolation for IHC							Tissue isolation for IHC							Tissue isolation for IHC
Isolated Perfused Kidney Exiperiment	Baseline Pressure	82.6586					Isolated Perfused Kidney Exiperiment	Baseline Pressure	69.4755					Isolated Perfused Kidney Exiperiment	Baseline Pressure	103.97					Isolated Perfused Kidney Exiperiment	Baseline Pressure	72.3883					Isolated Perfused Kidney Exiperiment	Baseline Pressure	74.9519					Isolated Perfused Kidney Exiperiment	Baseline Pressure	97.699					Isolated Perfused Kidney Exiperiment	Baseline Pressure	75.9351					Isolated Perfused Kidney Exiperiment
	PHE Conc.	20 µMolar						PHE Conc.	20 µMolar						PHE Conc.	20 µMolar						PHE Conc.	20 µMolar						PHE Conc.	20 µMolar						PHE Conc.	20 µMolar						PHE Conc.	20 µMolar
	ACH Dose Response Curve	Pressure before ACH	126.688					ACH Dose Response Curve	Pressure before ACH	207.76					ACH Dose Response Curve	Pressure before ACH	187.506					ACH Dose Response Curve	Pressure before ACH	181.053					ACH Dose Response Curve	Pressure before ACH	181.623					ACH Dose Response Curve	Pressure before ACH	203.255					ACH Dose Response Curve	Pressure before ACH	152.624
		Delta	44.0289	difference in mmhg	% from Delta	% from Max			Delta	138.284	difference in mmhg	% from Delta	% from Max			Delta	83.5357	difference in mmhg	% from Delta	% from Max			Delta	108.665	difference in mmhg	% from Delta	% from Max			Delta	106.671	difference in mmhg	% from Delta	% from Max			Delta	105.556	difference in mmhg	% from Delta	% from Max			Delta	76.6886	difference in mmhg	% from Delta	% from Max
		ACH 0.01 nmole	124.7	1.9873	4.51363	177.946			ACH 0.01 nmole	197.262	10.4978	7.59145	44.498			ACH 0.01 nmole	184.492	3.0141	3.60816	11.9061			ACH 0.01 nmole	167.675	13.3787	12.3119	75.0516			ACH 0.01 nmole	171.938	9.685	9.07931	13.361			ACH 0.01 nmole	198.24	5.015	4.75101	17.4431			ACH 0.01 nmole	153.147	-0.5233	-0.68237	-3.04875
		ACH 0.03 nmole	125.45	1.2371	2.80975	110.772			ACH 0.03 nmole	197.528	10.2319	7.39917	43.3709			ACH 0.03 nmole	179.623	7.8832	9.43692	31.1396			ACH 0.03 nmole	165.984	15.0694	13.8677	84.5361			ACH 0.03 nmole	161.518	20.1047	18.8474	27.7355			ACH 0.03 nmole	189.559	13.6969	12.9759	47.6404			ACH 0.03 nmole	147.377	5.2467	6.84156	30.5673
		ACH 0.09 nmole	125.33	1.3575	3.0832	121.553			ACH 0.09 nmole	194.002	13.758	9.94905	58.3174			ACH 0.09 nmole	175.862	11.6445	13.9395	45.9971			ACH 0.09 nmole	161.48	19.5734	18.0126	109.803			ACH 0.09 nmole	144.675	36.9475	34.6368	50.971			ACH 0.09 nmole	187.008	16.2473	15.3921	56.5112			ACH 0.09 nmole	146.844	5.7797	7.53658	33.6726
		ACH 0.27 nmole	126.263	0.4241	0.963231	37.9746			ACH 0.27 nmole	193.688	14.0722	10.1763	59.6492			ACH 0.27 nmole	166.604	20.9021	25.0218	82.5658			ACH 0.27 nmole	164.312	16.7417	15.4067	93.9173			ACH 0.27 nmole	139.677	41.9461	39.3228	57.8668			ACH 0.27 nmole	184.5	18.7549	17.7677	65.2331			ACH 0.27 nmole	143.297	9.3265	12.1615	54.3363
		ACH 0.81 nmole	125.08	1.6075	3.65101	143.938			ACH 0.81 nmole	191.96	15.8	11.4257	66.973			ACH 0.81 nmole	162.534	24.9722	29.894	98.6431			ACH 0.81 nmole	162.33	18.7234	17.2304	105.034			ACH 0.81 nmole	135.698	45.9248	43.0527	63.3556			ACH 0.81 nmole	179.597	23.6583	22.4129	82.288			ACH 0.81 nmole	139.08	13.5441	17.6612	78.9081
		ACH 2.43 nmole	123.46	3.2272	7.32973	288.968			ACH 2.43 nmole	189.157	18.603	13.4527	78.8543			ACH 2.43 nmole	159.211	28.2955	33.8723	111.771			ACH 2.43 nmole	162.3	18.7534	17.258	105.203			ACH 2.43 nmole	119.912	61.711	57.8517	85.1335			ACH 2.43 nmole	176.385	26.87	25.4556	93.4589			ACH 2.43 nmole	138.657	13.9668	18.2124	81.3707
		ACH 7.29 nmole	125.571	1.1168	2.53652	100			ACH 7.29 nmole	184.168	23.5916	17.0602	100			ACH 7.29 nmole	162.19	25.3157	30.3052	100			ACH 7.29 nmole	163.227	17.826	16.4045	100			ACH 7.29 nmole	109.136	72.4873	67.954	100			ACH 7.29 nmole	174.505	28.7506	27.2372	100			ACH 7.29 nmole	135.459	17.1644	22.3819	100
	NECA Dose Response Curve	Pressure before NECA	140.414					NECA Dose Response Curve	Pressure before NECA	212.727					NECA Dose Response Curve	Pressure before NECA	175.97					NECA Dose Response Curve	Pressure before NECA	169.605					NECA Dose Response Curve	Pressure before NECA	161.132					NECA Dose Response Curve	Pressure before NECA	202.38					NECA Dose Response Curve	Pressure before NECA	147.386
		Delta	57.7554	difference in mmhg	% from Delta	% from Max			Delta	143.251	difference in mmhg	% from Delta	% from Max			Delta	71.9996	difference in mmhg	% from Delta	% from Max			Delta	97.2162	difference in mmhg	% from Delta	% from Max			Delta	86.1805	difference in mmhg	% from Delta	% from Max			Delta	104.681	difference in mmhg	% from Delta	% from Max			Delta	71.451	difference in mmhg	% from Delta	% from Max
		NECA 1.6 nmole	138.708	1.7058	2.95349	38.6277			NECA 1.6 nmole	202.325	10.4015	7.26102	18.5815			NECA 1.6 nmole	166.381	9.5889	13.318	35.0519			NECA 1.6 nmole	154.985	14.6193	15.0379	47.7529			NECA 1.6 nmole	156.244	4.8884	5.67228	16.8195			NECA 1.6 nmole	197.605	4.7746	4.56112	15.7476			NECA 1.6 nmole	148.461	-1.0751	-1.50467	-9.44338
		NECA 3.1 nmole	137.53	2.8841	4.99365	65.3102			NECA 3.1 nmole	190.435	22.2917	15.5613	39.8225			NECA 3.1 nmole	165.359	10.611	14.7376	38.7881			NECA 3.1 nmole	149.242	20.3625	20.9456	66.5126			NECA 3.1 nmole	146.513	14.6192	16.9635	50.3004			NECA 3.1 nmole	194.745	7.6342	7.29286	25.1792			NECA 3.1 nmole	145.089	2.2971	3.21493	20.1771
		NECA 6.25 nmole	136.431	3.9833	6.89684	90.2015			NECA 6.25 nmole	186.82	25.9067	18.0848	46.2804			NECA 6.25 nmole	158.729	17.241	23.946	63.0239			NECA 6.25 nmole	143.095	26.5095	27.2686	86.5913			NECA 6.25 nmole	142.966	18.1662	21.0792	62.5046			NECA 6.25 nmole	177.055	25.3242	24.1919	83.5245			NECA 6.25 nmole	141.625	5.7612	8.06315	50.6048
		NECA 12.5 nmole	137.459	2.955	5.1164	66.9158			NECA 12.5 nmole	181.65	31.0767	21.6938	55.5162			NECA 12.5 nmole	152.521	23.449	32.5682	85.717			NECA 12.5 nmole	141.827	27.7775	28.5729	90.7331			NECA 12.5 nmole	140.228	20.9042	24.2563	71.9252			NECA 12.5 nmole	177.974	24.4054	23.3142	80.4941			NECA 12.5 nmole	140.844	6.5423	9.15634	57.4657
		NECA 25 nmole	136.043	4.371	7.56812	98.981			NECA 25 nmole	165.579	47.1477	32.9126	84.2259			NECA 25 nmole	154.51	21.46	29.8057	78.4463			NECA 25 nmole	141.615	27.9895	28.791	91.4256			NECA 25 nmole	136.452	24.6808	28.6385	84.9194			NECA 25 nmole	176.061	26.3183	25.1415	86.8032			NECA 25 nmole	137.637	9.7491	13.6445	85.6334
		NECA 50 nmole	135.117	5.297	9.17144	119.95			NECA 50 nmole	162.786	49.9407	34.8623	89.2153			NECA 50 nmole	153.39	22.58	31.3613	82.5404			NECA 50 nmole	138.53	31.0745	31.9643	101.503			NECA 50 nmole	134.586	26.5464	30.8033	91.3384			NECA 50 nmole	174.376	28.0035	26.7514	92.3614			NECA 50 nmole	137.315	10.0707	14.0946	88.4582
		NECA 100 nmole	135.998	4.416	7.64604	100			NECA 100 nmole	156.749	55.9777	39.0766	100			NECA 100 nmole	148.614	27.3563	37.9951	100			NECA 100 nmole	138.99	30.6145	31.4912	100			NECA 100 nmole	132.069	29.0638	33.7243	100			NECA 100 nmole	172.06	30.3195	28.9638	100			NECA 100 nmole	136.001	11.3847	15.9336	100
Notes	None						Notes	None						Notes	None						Notes	None						Notes	None						Notes	None						Notes	None						Notes
		Mean of absolute values	SEM	Mean of % from delta	SEM	Mean of % from Max	SEM
B.P measurment	Heart rate	364.725	14.84	NA	NA	NA	NA
	Systolic Blood pressure	113.136	2.92482	NA	NA	NA	NA
Baseline		80.6879	4.69768	NA	NA	NA	NA
Delta before ACH		93.9754	9.8273	NA	NA	NA	NA
ACH 0.01 nmole		6.89428	1.83032	6.85807	1.68644	46.0438	20.6692
ACH 0.03 nmole		11.8372	2.48011	12.0249	2.4445	53.811	10.4118
ACH 0.09 nmole		16.4321	3.99996	16.5173	3.81164	68.0295	11.0145
ACH 0.27 nmole		18.8863	4.42513	19.1935	4.43567	65.7633	6.20371
ACH 0.81 nmole		22.1691	4.71319	22.851	4.68589	90.5664	9.11376
ACH 2.43 nmole		25.8434	6.17974	26.6749	5.84214	116.977	24.8951
ACH 7.29 nmole		28.1302	7.39959	28.4715	7.05477	100	0
Delta before NECA		89.8633	9.29542	NA	NA	NA	NA
NECA 1.6 nmole		6.90962	1.84337	7.41369	2.00331	28.0601	7.82675
NECA 3.1 nmole		10.0735	2.98193	10.4475	2.67627	38.1788	8.11791
NECA 6.25 nmole		16.9266	3.15163	18.0033	2.68391	69.5964	5.86294
NECA 12.5 nmole		18.9834	3.55108	20.2204	3.30216	74.5037	4.82339
NECA 25 nmole		22.1479	4.62482	23.0511	3.17939	87.737	2.17856
NECA 50 nmole		23.4224	4.98451	24.3829	3.45746	93.4207	4.36243
NECA 100 nmole		25.7554	5.52826	26.8012	3.98161	100	0
[truncated: 3 more columns]

[truncated: 1 more sheets:  LPS PIO 3W Mother  ]
