# Supplementary material for: Pharmacologic and endotoxic reprogramming of renal vasodilatory, inflammatory, and apoptotic blemishes in weaning preeclamptic rats
Source: Sci Rep. 2025 Mar 8;15:8137. doi: 10.1038/s41598-025-87586-4 (PMC11890745; doi:10.1038/s41598-025-87586-4)
Supplement: Supplementary file 3 — Supplementary Information 3. [file 41598_2025_87586_MOESM3_ESM.xlsx]

## Sheet: Serum nitrite
Nitric oxide metabolites (Nitrite colorimetery) µmol/L
Rats	Control Mothers	PE Mothers	LPS Mothers	PE/LPS Mothers	PE/LOS Mothers	LPS/PE/LOS Mothers	PE/PIO Mothers	LPS/PE/PIO Mothers
1	12.4	27.2	37.8	30.2	10.8	22.4	10.8	15.3
2	14.6	13.9	13.6	28.8	21.5	20.9	7.9	8.7
3	16.6	9.1	30.9	26.2	23.4	8.9	23.6	37.4
4	21.3	26.8	33.8	20.8	16.1	12.8	15.5	15.6
5	22.7	30.7	27.4	26.4	21.8	26.5	13.6	25.2
6	15.3	18.7	31.5	10.7
Average	17.15	21.0667	29.1667	23.85	18.72	18.3	14.28	20.44
SEM	1.64129	3.48068	3.41513	2.93868	2.33139	3.23589	2.66109	4.98985
